# Supplementary material for: Dibromidobis(N,N,N′,N′-tetra­methyl­thio­urea-κS)cadmium(II)
Source: Acta Crystallogr Sect E Struct Rep Online. 2010 Jul 17;66(Pt 8):m950. doi: 10.1107/S1600536810028102 (PMC3007332; doi:10.1107/S1600536810028102)
Supplement: Supplementary file 2 [file e-66-0m950-Isup2.hkl]

# 
# h,k,l, Fc-squared, Fo-squared, sigma(Fo-squared) and status flag 
# 
data_I
_shelx_title ' FS11 in C2/c' 
_shelx_refln_list_code          4 
_shelx_F_calc_maximum      413.70 
_exptl_crystal_F_000      1048.00 
_reflns_d_resolution_high  0.7489 
 
loop_ 
 _symmetry_equiv_pos_as_xyz 
 'x, y, z' 
 '-x, y, -z+1/2' 
 'x+1/2, y+1/2, z' 
 '-x+1/2, y+1/2, -z+1/2' 
 '-x, -y, -z' 
 'x, -y, z-1/2' 
 '-x+1/2, -y+1/2, -z' 
 'x+1/2, -y+1/2, z-1/2' 
 
_cell_length_a    18.6133 
_cell_length_b    10.0690 
_cell_length_c    13.4600 
_cell_angle_alpha  90.000 
_cell_angle_beta  130.834 
_cell_angle_gamma  90.000 
 
_shelx_F_squared_multiplier     1.000 
 
loop_ 
 _refln_index_h 
 _refln_index_k 
 _refln_index_l 
 _refln_F_squared_calc 
 _refln_F_squared_meas 
 _refln_F_squared_sigma 
 _refln_observed_status 
   2   0   0    44377.96    41647.55    918.42 o 
   4   0   0      254.76      277.90     20.05 o 
   6   0   0    78384.62    74706.58   1123.55 o 
   8   0   0    24623.01    26064.31    354.97 o 
  10   0   0     7682.57     7905.58    119.99 o 
  12   0   0     4906.41     5030.56     99.98 o 
  14   0   0     5652.23     5672.87    151.34 o 
  16   0   0      213.83      206.14     41.45 o 
  18   0   0       31.84       53.85     47.07 o 
   1   1   0     4796.35     5313.45     60.75 o 
   3   1   0     8450.36     9653.48     93.38 o 
   5   1   0     2790.23     2668.54     33.06 o 
   7   1   0    21799.60    21537.69    207.91 o 
   9   1   0       91.00       86.59      7.66 o 
  11   1   0       57.85       67.97     14.33 o 
  13   1   0     5051.23     5045.35     81.39 o 
  15   1   0      451.41      485.26     36.24 o 
  17   1   0       88.27      104.14     31.10 o 
   0   2   0    13664.76    13756.07    211.96 o 
   2   2   0    65510.18    65008.57   1426.00 o 
   4   2   0    79907.70    78784.42   1872.46 o 
   6   2   0      470.85      533.66     16.49 o 
   8   2   0      696.75      699.84     18.53 o 
  10   2   0    14306.08    14312.19    155.65 o 
  12   2   0     1582.89     1513.23     35.34 o 
  14   2   0       60.04      113.69     26.00 o 
  16   2   0     1141.79     1048.05     63.10 o 
  18   2   0      344.98      303.26     35.50 o 
   1   3   0      349.99      391.79     13.56 o 
   3   3   0    18690.37    18246.42    187.27 o 
   5   3   0    11916.63    12198.36    120.71 o 
   7   3   0     3060.15     2979.63     36.88 o 
   9   3   0    11362.52    11598.98    128.45 o 
  11   3   0     9309.26     9464.16    120.85 o 
  13   3   0     1142.46     1078.92     32.96 o 
  15   3   0     1233.97     1266.37     50.30 o 
  17   3   0     1455.76     1547.18     57.28 o 
   0   4   0      307.68      336.50     17.38 o 
   2   4   0     1513.25     1405.51     23.89 o 
   4   4   0       11.56       14.70      7.03 o 
   6   4   0       13.70       44.47     10.64 o 
   8   4   0     1275.49     1228.52     22.94 o 
  10   4   0     3315.69     2966.04     81.16 o 
  12   4   0      250.99      233.36     26.75 o 
  14   4   0      814.86      753.37     42.52 o 
  16   4   0      617.35      526.43     60.01 o 
   1   5   0      578.84      530.66     18.31 o 
   3   5   0    27336.70    27247.33    261.66 o 
   5   5   0    10003.00    10218.18    104.67 o 
   7   5   0     2360.52     2528.59     35.57 o 
   9   5   0    11609.33    11590.97    142.23 o 
  11   5   0     4908.84     5033.50     74.80 o 
  13   5   0      346.16      376.20     24.12 o 
  15   5   0     1332.00     1312.64     43.67 o 
  17   5   0      881.15      916.48     55.80 o 
   0   6   0      309.65      324.53     20.34 o 
   2   6   0     8552.07     8422.79     93.11 o 
   4   6   0    14495.24    15044.45    149.89 o 
   6   6   0     2292.01     2219.50     33.71 o 
   8   6   0        5.62       10.59     12.74 o 
  10   6   0     1285.80     1221.43     34.67 o 
  12   6   0      747.70      614.81     29.08 o 
  14   6   0      892.85      868.89     42.89 o 
  16   6   0      260.71      280.21     27.84 o 
   1   7   0    21026.21    21379.29    240.43 o 
   3   7   0      203.04      174.74     14.61 o 
   5   7   0     4767.09     4657.68     64.94 o 
   7   7   0    15282.38    15434.65    179.95 o 
   9   7   0       16.51       13.13     15.46 o 
  11   7   0       15.19       38.40     17.93 o 
  13   7   0     2500.18     2418.44     54.37 o 
  15   7   0      146.62      181.18     33.70 o 
   0   8   0    16151.15    16244.75    266.19 o 
   2   8   0     1083.43     1052.38     29.48 o 
   4   8   0       64.29       59.55     14.79 o 
   6   8   0     6646.56     6541.28     86.75 o 
   8   8   0     1789.61     1927.40     49.15 o 
  10   8   0      536.79      513.78     30.95 o 
  12   8   0      379.87      292.26     27.75 o 
  14   8   0      945.92      972.49     50.84 o 
   1   9   0       68.42       70.14     14.36 o 
   3   9   0     8449.20     8549.37    109.86 o 
   5   9   0     1227.83     1205.86     32.53 o 
   7   9   0      942.15      989.88     36.36 o 
   9   9   0      418.81      326.98     27.13 o 
  11   9   0      718.14      661.46     46.95 o 
  13   9   0      213.37      253.29     30.27 o 
   0  10   0       38.97       31.07     23.04 o 
   2  10   0      834.77      816.96     28.76 o 
   4  10   0     1824.71     1847.11     40.43 o 
   6  10   0      788.69      759.17     43.62 o 
   8  10   0      331.30      316.43     27.88 o 
  10  10   0     1151.06     1266.80     46.74 o 
  12  10   0      546.73      606.63     46.43 o 
   1  11   0       79.59      100.18     18.22 o 
   3  11   0       18.19        8.35     20.10 o 
   5  11   0       65.01       73.20     23.80 o 
   7  11   0       25.99       25.41     26.35 o 
   9  11   0        0.65        0.87     23.99 o 
   0  12   0        0.94      -24.80     24.80 o 
   2  12   0      267.99      272.10     23.27 o 
   4  12   0      439.91      417.02     31.87 o 
   6  12   0      245.67      233.08     41.16 o 
   8  12   0      581.92      645.77     49.41 o 
   1  13   0       75.51       72.05     30.86 o 
   3  13   0      649.47      677.25     72.87 o 
 -19   1   1       49.74       69.28     30.76 o 
 -17   1   1       61.27       92.69     37.14 o 
 -15   1   1      602.46      646.23     46.75 o 
 -13   1   1     6355.73     6370.54     85.15 o 
 -11   1   1     2823.91     2890.71     41.73 o 
  -9   1   1    15275.85    15512.54    152.88 o 
  -7   1   1    57280.32    56809.47    534.66 o 
  -5   1   1    22128.67    22771.23    231.53 o 
  -3   1   1     1094.35     1127.61     19.28 o 
  -1   1   1    72426.73    64721.29    759.49 o 
   1   1   1    75905.69    77899.63   2379.22 o 
   3   1   1     7165.27     7539.35     78.83 o 
   5   1   1    10502.33    10636.54    105.58 o 
   7   1   1     6595.72     6755.03     71.57 o 
   9   1   1      622.89      609.21     15.76 o 
  11   1   1      296.61      274.75     22.25 o 
  13   1   1     3252.60     3216.04     75.21 o 
  15   1   1      725.14      628.92     40.35 o 
  17   1   1      422.53      459.55     40.19 o 
 -18   2   1      243.96      270.60     52.95 o 
 -16   2   1      581.68      590.13     36.54 o 
 -14   2   1     5868.45     5853.84     91.39 o 
 -12   2   1      125.78      143.22     12.86 o 
 -10   2   1     1246.86     1160.97     29.49 o 
  -8   2   1     5918.84     5779.23     80.37 o 
  -6   2   1     1355.26     1208.04     21.13 o 
  -4   2   1    28263.24    29240.53    276.50 o 
  -2   2   1    25518.65    25237.94    254.10 o 
   0   2   1     5853.46     6245.90     65.51 o 
   2   2   1     5148.41     5499.16     56.03 o 
   4   2   1     3500.02     3155.64     35.66 o 
   6   2   1    49567.58    49039.73    500.02 o 
   8   2   1     2440.26     2420.83     34.69 o 
  10   2   1     1970.95     1902.23     44.84 o 
  12   2   1     6331.01     6401.80    117.00 o 
  14   2   1      907.14      788.40     78.14 o 
  16   2   1      187.36      162.59     32.84 o 
 -19   3   1      138.73      148.60     51.98 o 
 -17   3   1     2239.37     2201.68     64.75 o 
 -15   3   1       49.28       53.87     17.53 o 
 -13   3   1      242.43      202.79     17.68 o 
 -11   3   1    19395.31    19434.35    207.11 o 
  -9   3   1     6251.97     6378.98     75.20 o 
  -7   3   1     6748.01     6800.12     70.96 o 
  -5   3   1    28918.54    28796.63    274.25 o 
  -3   3   1    42061.29    41893.69    619.61 o 
  -1   3   1    18477.80    19738.36    200.42 o 
   1   3   1    10107.82    10166.92    107.68 o 
   3   3   1    90934.62    89875.45   1871.17 o 
   5   3   1       34.17       43.61      6.94 o 
   7   3   1     1709.50     1914.52     28.05 o 
   9   3   1    15637.10    15542.03    184.88 o 
  11   3   1     1551.44     1448.86     45.01 o 
  13   3   1      412.85      376.12     29.23 o 
  15   3   1     1558.43     1465.46     96.92 o 
  17   3   1      844.74      885.22     50.61 o 
 -18   4   1     2811.47     2999.29     76.96 o 
 -16   4   1     2205.07     2206.16     83.99 o 
 -14   4   1       26.81       17.00     16.56 o 
 -12   4   1     3094.54     3039.08     52.36 o 
 -10   4   1    12259.28    12341.60    136.62 o 
  -8   4   1     2828.53     2814.61     36.34 o 
  -6   4   1      565.27      679.89     16.81 o 
  -4   4   1    43929.54    44533.99    543.22 o 
  -2   4   1     3556.91     3572.21     64.71 o 
   0   4   1     5586.23     5862.08     64.93 o 
   2   4   1    41672.95    41038.27    394.88 o 
   4   4   1    19215.63    18570.67    181.17 o 
   6   4   1      512.53      477.20     15.13 o 
   8   4   1    15571.29    15742.68    171.05 o 
  10   4   1    20644.24    21119.82    247.23 o 
  12   4   1      141.71      156.30     18.36 o 
  14   4   1      278.55      288.78     62.62 o 
  16   4   1     1125.92     1175.73     62.13 o 
 -17   5   1       44.04       83.65     23.90 o 
 -15   5   1     1553.91     1552.66     41.93 o 
 -13   5   1      553.71      559.53     26.39 o 
 -11   5   1     3691.70     3872.86     61.03 o 
  -9   5   1      111.87      166.84     32.16 o 
  -7   5   1     7682.20     7667.44     88.29 o 
  -5   5   1    10559.16    10375.62    105.16 o 
  -3   5   1     8425.70     8277.96     84.15 o 
  -1   5   1    11475.54    11467.45    121.64 o 
   1   5   1      185.84      226.37      9.80 o 
   3   5   1     7081.81     6716.08     71.96 o 
   5   5   1     9507.70     9284.32    105.04 o 
   7   5   1     8765.71     8876.35     95.15 o 
   9   5   1      660.03      650.35     26.53 o 
  11   5   1      268.54      221.57     30.37 o 
  13   5   1     2220.70     2202.47     64.27 o 
  15   5   1       22.80       12.68     27.13 o 
 -16   6   1      778.75      783.78     36.75 o 
 -14   6   1     3562.56     3599.81     63.12 o 
 -12   6   1      563.42      482.34     24.56 o 
 -10   6   1      524.18      501.66     23.43 o 
  -8   6   1    15034.18    15398.16    166.48 o 
  -6   6   1     9498.74     9497.49     99.19 o 
  -4   6   1      841.88      877.82     17.92 o 
  -2   6   1    16319.11    16634.13    174.26 o 
   0   6   1    29559.96    29575.12    302.64 o 
   2   6   1      370.34      340.86     13.37 o 
   4   6   1     1366.71     1337.44     25.84 o 
   6   6   1    14570.88    15281.18    154.64 o 
   8   6   1     3299.98     3360.46     55.99 o 
  10   6   1       15.18       33.86     16.33 o 
  12   6   1     1797.97     1867.42     69.74 o 
  14   6   1     1088.17     1073.45     47.86 o 
 -15   7   1      237.94      252.57     25.72 o 
 -13   7   1       25.56       16.50     18.35 o 
 -11   7   1       66.14       53.00     17.02 o 
  -9   7   1     1967.03     1963.76     42.42 o 
  -7   7   1     1747.77     1675.87     31.60 o 
  -5   7   1      977.02      834.72     22.08 o 
  -3   7   1     3013.02     2983.56     46.40 o 
  -1   7   1     4422.60     4114.86     57.90 o 
   1   7   1     1154.40     1114.43     27.21 o 
   3   7   1       41.04       49.19     14.20 o 
   5   7   1       26.24       21.99     12.77 o 
   7   7   1      219.60      220.10     18.68 o 
   9   7   1       11.80       12.60     18.19 o 
  11   7   1       66.07       38.87     18.48 o 
  13   7   1      161.47      213.37     25.68 o 
  15   7   1      185.94      204.69     28.55 o 
 -14   8   1      469.68      370.55     33.83 o 
 -12   8   1     1562.51     1472.03     46.11 o 
 -10   8   1      652.57      570.44     34.51 o 
  -8   8   1     3426.24     3386.34     59.45 o 
  -6   8   1     5017.50     4905.91     69.98 o 
  -4   8   1     4008.57     3910.32     71.83 o 
  -2   8   1     5767.39     5872.57     78.66 o 
   0   8   1     5732.82     5778.99     77.43 o 
   2   8   1      600.36      594.79     25.97 o 
   4   8   1     1793.84     1636.68     34.76 o 
   6   8   1      701.11      669.44     31.42 o 
   8   8   1       17.50       25.93     22.20 o 
  10   8   1       51.92       38.76     21.13 o 
  12   8   1      487.06      398.67     49.05 o 
  14   8   1        0.97       -4.88     24.95 o 
 -13   9   1     1199.81     1128.67     44.34 o 
 -11   9   1       67.15       93.97     24.50 o 
  -9   9   1      180.46      199.89     23.40 o 
  -7   9   1     3634.24     3554.01     63.08 o 
  -5   9   1      862.81      789.24     30.54 o 
  -3   9   1      471.66      430.94     22.06 o 
  -1   9   1     5363.50     5191.39     73.04 o 
   1   9   1     1624.05     1674.17     36.08 o 
   3   9   1       71.39       84.08     17.46 o 
   5   9   1     2714.44     2636.03     62.03 o 
   7   9   1     1532.50     1560.51     45.78 o 
   9   9   1       71.44       96.69     23.95 o 
  11   9   1      770.91      720.41     54.20 o 
 -12  10   1      113.00       94.88     49.46 o 
 -10  10   1     1375.62     1292.63     46.43 o 
  -8  10   1       62.59       43.39     22.32 o 
  -6  10   1        1.94       17.89     23.17 o 
  -4  10   1     4261.77     4207.79    103.87 o 
  -2  10   1      165.69      148.47     17.18 o 
   0  10   1      272.84      308.90     20.05 o 
   2  10   1     2050.56     1915.33     41.21 o 
   4  10   1      269.79      327.09     38.52 o 
   6  10   1     1248.44     1223.45     42.98 o 
   8  10   1       75.71       49.25     23.48 o 
  10  10   1      223.04      202.57     29.75 o 
 -11  11   1     1095.29     1212.49     48.79 o 
  -9  11   1      189.90      153.11     27.94 o 
  -7  11   1       10.34      -22.39     22.39 o 
  -5  11   1     2169.59     2265.73     50.80 o 
  -3  11   1     2068.12     2031.61     44.38 o 
  -1  11   1       17.26        2.22     21.89 o 
   1  11   1      902.69      901.22     35.55 o 
   3  11   1     2861.48     3066.23     84.45 o 
   5  11   1      193.70      224.33     27.03 o 
   7  11   1      494.06      359.70     31.28 o 
   9  11   1     2150.77     2247.33     63.52 o 
  -8  12   1       40.73       43.15     25.76 o 
  -6  12   1        0.29        9.83     30.24 o 
  -4  12   1     1042.41     1111.21     39.49 o 
  -2  12   1        3.57      -12.20     18.30 o 
   0  12   1      215.13      197.23     21.58 o 
   2  12   1      650.18      619.13     30.42 o 
   4  12   1      390.38      406.67     38.73 o 
   6  12   1      230.78      285.65     38.86 o 
  -5  13   1       49.61       30.50     30.05 o 
  -3  13   1      136.93      113.87     23.93 o 
  -1  13   1      702.22      801.27     49.97 o 
   1  13   1      169.22      208.46     24.50 o 
   3  13   1        7.69       16.01     26.83 o 
 -20   0   2      646.89      770.55     66.39 o 
 -18   0   2      107.64      168.83     54.42 o 
 -16   0   2     4084.10     4277.70    120.46 o 
 -14   0   2    16459.09    17008.39    281.10 o 
 -12   0   2     1956.11     1998.50     42.95 o 
 -10   0   2    10078.10     9796.74    141.08 o 
  -8   0   2   171148.83   162303.23   2485.75 o 
  -6   0   2    17748.66    18015.53    354.86 o 
  -4   0   2     1717.66     1799.86     27.73 o 
  -2   0   2    29674.94    30735.66    517.02 o 
   0   0   2    30807.97    31743.28    648.59 o 
   2   0   2    41047.57    43218.85    576.11 o 
   4   0   2    13097.26    13764.46    190.20 o 
   6   0   2    31439.75    31620.73    429.01 o 
   8   0   2       97.46      103.61     11.70 o 
  10   0   2       73.03       60.14     20.71 o 
  12   0   2     9107.89     9381.91    222.24 o 
  14   0   2     1160.34     1137.59     99.61 o 
  16   0   2      369.50      289.77     53.49 o 
 -19   1   2       38.56       43.30     29.72 o 
 -17   1   2       90.70       99.23     27.33 o 
 -15   1   2     4157.17     4153.48     62.98 o 
 -13   1   2       69.10       62.39     11.57 o 
 -11   1   2     8682.75     8510.54     89.26 o 
  -9   1   2     5898.09     6161.79     76.63 o 
  -7   1   2     6948.34     6730.39     73.45 o 
  -5   1   2    25607.32    27010.23    272.39 o 
  -3   1   2    14293.69    14881.32    141.37 o 
  -1   1   2    61493.31    65352.69   1588.05 o 
   1   1   2     4393.88     4790.41     61.82 o 
   3   1   2     1093.07     1097.68     17.81 o 
   5   1   2    34256.87    35109.54    334.39 o 
   7   1   2      546.89      500.56     13.14 o 
   9   1   2     2580.41     2470.11     38.29 o 
  11   1   2     2495.27     2540.19     65.45 o 
  13   1   2      798.01      726.77     60.29 o 
  15   1   2      759.76      752.89     47.48 o 
 -20   2   2      157.39      192.31     34.20 o 
 -18   2   2     2115.85     2184.89     66.95 o 
 -16   2   2      481.32      428.06     25.85 o 
 -14   2   2       17.81       20.26     12.96 o 
 -12   2   2    17699.50    18114.65    192.82 o 
 -10   2   2    18326.11    18296.83    192.17 o 
  -8   2   2      986.50     1167.80     20.95 o 
  -6   2   2    26559.90    27097.08    275.06 o 
  -4   2   2   103788.65   100149.14   2138.66 o 
  -2   2   2     5171.10     5513.44     62.89 o 
   0   2   2     4465.51     4751.02     48.14 o 
   2   2   2    45222.30    46872.10    592.89 o 
   4   2   2    10848.59    11452.73    122.85 o 
   6   2   2      379.03      357.31     14.38 o 
   8   2   2     9249.54     9234.15    115.25 o 
  10   2   2     4070.59     3971.73     68.55 o 
  12   2   2        8.23      -13.88     38.98 o 
  14   2   2      650.44      666.41     44.55 o 
  16   2   2     1606.35     1759.40     64.44 o 
 -19   3   2     1005.63     1078.47     48.87 o 
 -17   3   2      596.68      627.49     30.69 o 
 -15   3   2      261.82      242.85     21.10 o 
 -13   3   2      640.02      614.34     28.18 o 
 -11   3   2      918.44      961.23     24.83 o 
  -9   3   2      642.92      610.56     17.97 o 
  -7   3   2     1420.37     1338.38     20.03 o 
  -5   3   2     9106.64     9214.00     91.40 o 
  -3   3   2    14632.03    14742.79    141.92 o 
  -1   3   2    18881.73    19745.70    201.17 o 
   1   3   2    41653.15    41152.41    403.51 o 
   3   3   2    16041.24    16192.66    157.66 o 
   5   3   2     4640.18     4648.42     58.16 o 
   7   3   2     4404.56     4321.22     61.17 o 
   9   3   2     6162.65     6302.82     87.15 o 
  11   3   2      777.47      757.67     37.62 o 
  13   3   2        6.43       22.84     26.21 o 
  15   3   2       54.16       18.21     29.85 o 
 -18   4   2      242.43      204.62     59.70 o 
 -16   4   2      476.92      440.13     40.23 o 
 -14   4   2       50.21       44.61     15.54 o 
 -12   4   2      339.95      382.59     19.80 o 
 -10   4   2      860.52      850.43     23.36 o 
  -8   4   2      322.26      331.82     13.91 o 
  -6   4   2     1156.89     1172.98     19.74 o 
  -4   4   2     3946.95     4220.02     45.49 o 
  -2   4   2     7793.13     8021.13     86.53 o 
   0   4   2     2460.07     2368.78     31.67 o 
   2   4   2     8510.51     8569.01     87.85 o 
   4   4   2     5062.79     5346.00     64.17 o 
   6   4   2     5179.56     4851.23     62.29 o 
   8   4   2     2364.63     2170.74     42.81 o 
  10   4   2      482.18      424.37     23.82 o 
  12   4   2       14.97       15.20     16.45 o 
  14   4   2      144.12      149.43     29.45 o 
  16   4   2        0.11      -37.61     55.01 o 
 -19   5   2      698.90      813.80     45.37 o 
 -17   5   2     1665.91     1594.87     50.10 o 
 -15   5   2      250.75      246.60     21.14 o 
 -13   5   2     1543.16     1487.87     36.33 o 
 -11   5   2     7442.68     7206.09     86.90 o 
  -9   5   2      197.47      197.79     16.41 o 
  -7   5   2     1074.80     1044.60     20.77 o 
  -5   5   2    27471.97    27475.34    263.65 o 
  -3   5   2    12157.64    12043.63    127.55 o 
  -1   5   2     4403.09     4303.49     55.92 o 
   1   5   2    36454.37    37129.15    353.76 o 
   3   5   2    15606.95    15709.01    156.02 o 
   5   5   2      389.36      425.96     34.01 o 
   7   5   2     6174.40     6135.86     77.12 o 
   9   5   2     5728.45     5748.52     83.69 o 
  11   5   2      127.22      142.09     19.37 o 
  13   5   2      369.19      376.65     31.59 o 
  15   5   2      629.68      539.67     43.62 o 
 -18   6   2      213.11      248.73     40.70 o 
 -16   6   2       58.38       63.18     20.76 o 
 -14   6   2      312.80      276.85     21.42 o 
 -12   6   2     5305.00     5353.85     76.81 o 
 -10   6   2     6149.80     6198.73     76.77 o 
  -8   6   2      694.89      664.27     21.33 o 
  -6   6   2      427.90      453.26     17.58 o 
  -4   6   2     7165.01     6852.25     77.93 o 
  -2   6   2     7160.66     7157.70     80.82 o 
   0   6   2     1882.54     1870.98     29.89 o 
   2   6   2     2981.30     2991.37     39.42 o 
   4   6   2     1920.06     1750.76     29.44 o 
   6   6   2     5759.11     5591.16     71.60 o 
   8   6   2     1140.64     1104.80     43.74 o 
  10   6   2       34.73       49.65     32.59 o 
  12   6   2      284.14      269.98     24.18 o 
  14   6   2      276.66      317.15     39.06 o 
 -17   7   2       21.99       11.28     23.25 o 
 -15   7   2     3572.07     3490.97     91.70 o 
 -13   7   2     2548.40     2334.54     51.08 o 
 -11   7   2       30.27       47.07     20.47 o 
  -9   7   2    10712.73    11153.88    135.20 o 
  -7   7   2    15061.86    15149.05    163.26 o 
  -5   7   2      391.33      361.57     16.16 o 
  -3   7   2     2629.63     2510.55     41.12 o 
  -1   7   2    29513.47    30163.43    333.43 o 
   1   7   2      263.52      292.34     16.18 o 
   3   7   2      102.88      149.12     15.15 o 
   5   7   2     9831.91     9791.15    122.72 o 
   7   7   2     1513.82     1632.98     42.04 o 
   9   7   2      278.61      264.48     22.88 o 
  11   7   2     1708.97     1623.46     45.77 o 
  13   7   2     1347.17     1422.28     61.84 o 
 -16   8   2      478.29      505.24     35.58 o 
 -14   8   2     1599.31     1695.60     51.19 o 
 -12   8   2       17.92       14.58     20.03 o 
 -10   8   2     1225.60     1234.98     35.94 o 
  -8   8   2     9350.51     9657.10    132.07 o 
  -6   8   2       14.93       19.25     14.05 o 
  -4   8   2      235.11      222.06     20.19 o 
  -2   8   2    10580.93    10578.86    128.06 o 
   0   8   2     2291.00     2262.39     40.33 o 
   2   8   2     1332.58     1268.34     30.28 o 
   4   8   2     2626.28     2576.31     50.86 o 
   6   8   2     3644.04     3726.81     85.50 o 
   8   8   2      198.02      149.31     22.68 o 
  10   8   2      107.76       88.64     23.04 o 
  12   8   2     1601.35     1611.18     54.73 o 
 -15   9   2       46.48       11.21     25.09 o 
 -13   9   2      826.86      862.59     40.51 o 
 -11   9   2     4044.47     4096.32     81.21 o 
  -9   9   2      299.86      284.79     22.28 o 
  -7   9   2       34.90       53.10     21.69 o 
  -5   9   2     5131.30     5087.16     81.06 o 
  -3   9   2      802.43      737.68     25.20 o 
  -1   9   2     1012.03      959.11     28.23 o 
   1   9   2      970.94      879.25     33.90 o 
   3   9   2     2690.64     2737.67     65.49 o 
   5   9   2      349.40      335.29     40.02 o 
   7   9   2       27.58       46.25     22.07 o 
   9   9   2     1219.52     1382.78     48.20 o 
  11   9   2      122.93      144.05     28.05 o 
 -14  10   2      157.09      152.17     29.50 o 
 -12  10   2     1068.02     1153.49     45.81 o 
 -10  10   2      227.62      202.66     25.28 o 
  -8  10   2        9.21      -16.00     18.40 o 
  -6  10   2     2024.43     2107.23     47.46 o 
  -4  10   2     2692.01     2704.87     49.32 o 
  -2  10   2      806.61      785.60     31.25 o 
   0  10   2     1867.68     1900.21     49.85 o 
   2  10   2     4720.49     4855.52     72.51 o 
   4  10   2     1221.28     1274.77     39.77 o 
   6  10   2      327.34      292.96     27.68 o 
   8  10   2     1248.52     1226.65     46.31 o 
  10  10   2     1035.82     1092.46     53.82 o 
 -11  11   2       29.54        2.32     25.53 o 
  -9  11   2      192.07      124.99     26.63 o 
  -7  11   2        2.30      -18.86     18.86 o 
  -5  11   2       81.39       67.80     24.17 o 
  -3  11   2        4.02        6.88     17.28 o 
  -1  11   2        5.85      -18.12     18.12 o 
   1  11   2        0.40        1.98     17.43 o 
   3  11   2       76.43       24.43     21.17 o 
   5  11   2        5.51        8.30     23.78 o 
   7  11   2       55.53       54.69     26.10 o 
  -8  12   2       10.41        1.78     24.33 o 
  -6  12   2      264.09      261.18     25.75 o 
  -4  12   2     1213.15     1208.07     42.71 o 
  -2  12   2      768.65      818.29     44.47 o 
   0  12   2      952.20      995.96     34.81 o 
   2  12   2     1312.35     1349.76     43.70 o 
   4  12   2      284.79      298.61     31.09 o 
   6  12   2      351.14      369.26     33.91 o 
  -5  13   2      421.73      430.04     29.87 o 
  -3  13   2      125.48      113.38     22.41 o 
  -1  13   2        6.95       22.47     21.61 o 
   1  13   2      176.61      142.62     38.14 o 
 -21   1   3     1044.65     1243.42     53.76 o 
 -19   1   3      722.27      672.20     39.99 o 
 -17   1   3     3710.56     3721.94     67.18 o 
 -15   1   3    11000.01    10926.21    148.55 o 
 -13   1   3     6998.13     6832.11     80.86 o 
 -11   1   3     2735.54     2498.49     35.81 o 
  -9   1   3    35340.92    34715.58    351.96 o 
  -7   1   3    24062.22    23774.97    226.02 o 
  -5   1   3     5317.12     5001.01     49.91 o 
  -3   1   3    23504.73    24132.72    228.08 o 
  -1   1   3    32811.63    33588.21    460.54 o 
   1   1   3     1019.44     1129.11     21.52 o 
   3   1   3     6412.61     6052.32     68.46 o 
   5   1   3    23338.28    23002.91    239.96 o 
   7   1   3     9020.63     9096.05    104.16 o 
   9   1   3     4003.49     4055.32     62.68 o 
  11   1   3     5750.72     5715.44    110.35 o 
  13   1   3     1334.35     1437.85     55.12 o 
  15   1   3      267.51      303.86     39.77 o 
 -20   2   3       28.55       89.42     37.72 o 
 -18   2   3      505.09      452.95     41.23 o 
 -16   2   3     1305.69     1288.46     36.82 o 
 -14   2   3     1294.57     1219.51     28.06 o 
 -12   2   3     3644.90     3436.12     51.32 o 
 -10   2   3     8567.77     8872.57     98.03 o 
  -8   2   3    25372.58    25878.51    264.22 o 
  -6   2   3      413.59      408.34     12.17 o 
  -4   2   3    13961.53    14591.55    139.47 o 
  -2   2   3   166158.77   153584.94   1973.46 o 
   0   2   3    13533.79    14063.44    135.35 o 
   2   2   3     2260.19     2358.12     35.85 o 
   4   2   3    24012.01    25059.21    259.86 o 
   6   2   3     3462.73     3487.08     47.11 o 
   8   2   3     4120.72     3905.40     53.57 o 
  10   2   3      704.56      755.20     32.09 o 
  12   2   3      640.59      643.11     43.55 o 
  14   2   3      164.05      115.45     33.67 o 
 -19   3   3     1530.09     1550.50     61.01 o 
 -17   3   3      936.33      905.03     43.68 o 
 -15   3   3      250.96      252.73     16.86 o 
 -13   3   3     5509.43     5560.25     69.84 o 
 -11   3   3    12100.75    12087.16    131.89 o 
  -9   3   3     2495.65     2373.80     33.86 o 
  -7   3   3     4028.46     4045.06     44.35 o 
  -5   3   3    65921.55    64795.89    731.76 o 
  -3   3   3     2495.25     2610.99     29.31 o 
  -1   3   3      249.44      266.28      8.29 o 
   1   3   3    33009.56    33984.64    322.41 o 
   3   3   3     4408.74     4310.18     52.67 o 
   5   3   3     1199.49     1035.51     26.04 o 
   7   3   3     7493.42     7417.99     88.64 o 
   9   3   3     5957.92     5852.63     92.55 o 
  11   3   3      150.34      124.98     23.82 o 
  13   3   3      104.29       96.36     32.20 o 
  15   3   3      615.10      694.92     53.07 o 
 -20   4   3      364.49      390.47     36.37 o 
 -18   4   3     1778.51     1738.60     45.48 o 
 -16   4   3      718.56      640.23     32.01 o 
 -14   4   3      275.10      304.43     24.30 o 
 -12   4   3    20106.43    20362.62    216.01 o 
 -10   4   3     1526.31     1383.08     27.00 o 
  -8   4   3      758.53      747.71     18.25 o 
  -6   4   3    78098.15    76526.73    730.74 o 
  -4   4   3    51104.41    50912.32    491.93 o 
  -2   4   3      429.02      418.14     12.55 o 
   0   4   3    46978.42    47534.56    448.44 o 
   2   4   3    73737.00    74908.61   1059.19 o 
   4   4   3      267.29      202.57     20.12 o 
   6   4   3      180.71      173.88     14.23 o 
   8   4   3     8804.20     9004.37    118.02 o 
  10   4   3      101.82       84.62     22.21 o 
  12   4   3      362.92      296.81     29.97 o 
  14   4   3     1082.12     1055.72     74.89 o 
 -19   5   3      780.67      850.56     38.04 o 
 -17   5   3       25.73       25.51     20.06 o 
 -15   5   3     1460.64     1301.38     35.43 o 
 -13   5   3     2926.28     3024.85     47.26 o 
 -11   5   3     2763.40     2719.71     41.90 o 
  -9   5   3     5070.84     4968.57     57.16 o 
  -7   5   3      245.94      218.47     12.23 o 
  -5   5   3     6044.51     5810.96     61.81 o 
  -3   5   3    23997.70    24504.47    235.45 o 
  -1   5   3    17590.59    17736.21    173.28 o 
   1   5   3     4553.77     4615.29     52.68 o 
   3   5   3       81.48      123.08      9.74 o 
   5   5   3     6463.79     6547.57     89.04 o 
   7   5   3     1181.86     1096.02     32.50 o 
   9   5   3     1714.49     1808.72     66.17 o 
  11   5   3      357.16      365.96     28.24 o 
  13   5   3        1.25       -7.72     28.71 o 
 -18   6   3      338.86      300.04     26.34 o 
 -16   6   3     2519.01     2509.87     58.28 o 
 -14   6   3     1546.28     1404.19     36.38 o 
 -12   6   3      729.32      644.56     23.58 o 
 -10   6   3     7461.57     7747.94     90.93 o 
  -8   6   3    10894.01    10893.28    120.26 o 
  -6   6   3     1311.85     1349.28     23.56 o 
  -4   6   3     3845.90     3818.19     54.22 o 
  -2   6   3    15542.08    14956.09    158.28 o 
   0   6   3     6222.58     6303.14     69.26 o 
   2   6   3     1239.77     1217.34     24.21 o 
   4   6   3     6970.44     6929.36     84.78 o 
   6   6   3     4317.82     4380.46     61.37 o 
   8   6   3      209.02      134.83     18.90 o 
  10   6   3      559.64      505.33     38.14 o 
  12   6   3     1600.09     1630.31     69.67 o 
 -17   7   3      828.50      891.22     40.73 o 
 -15   7   3      739.59      849.31     34.73 o 
 -13   7   3       24.70       33.73     16.59 o 
 -11   7   3     1261.82     1232.08     30.76 o 
  -9   7   3     6087.07     6332.82     83.52 o 
  -7   7   3      306.70      357.51     16.76 o 
  -5   7   3      311.22      296.97     17.51 o 
  -3   7   3      402.10      372.17     15.87 o 
  -1   7   3      632.63      615.80     35.06 o 
   1   7   3      215.22      182.86     13.49 o 
   3   7   3      389.09      391.74     28.26 o 
   5   7   3     3430.09     3543.01     56.99 o 
   7   7   3      965.83     1045.85     35.99 o 
   9   7   3       57.08       89.58     21.68 o 
  11   7   3      590.05      690.19     36.21 o 
 -16   8   3      581.52      575.87     37.15 o 
 -14   8   3     1677.11     1649.89     49.20 o 
 -12   8   3      710.05      693.86     32.48 o 
 -10   8   3     1039.34     1111.13     34.29 o 
  -8   8   3     3706.21     3676.15     69.44 o 
  -6   8   3      190.42      178.84     19.91 o 
  -4   8   3       23.68       40.48     14.20 o 
  -2   8   3      566.63      570.66     22.03 o 
   0   8   3       29.41       50.46     15.37 o 
   2   8   3      127.28      136.97     16.36 o 
   4   8   3     2760.61     2585.61     50.76 o 
   6   8   3      620.56      652.52     32.33 o 
   8   8   3      391.13      433.95     31.30 o 
  10   8   3     1079.93     1034.46     59.88 o 
  12   8   3      443.41      398.64     32.25 o 
 -15   9   3     1093.59     1066.15     44.91 o 
 -13   9   3      322.02      343.70     35.15 o 
 -11   9   3      107.29       78.81     21.40 o 
  -9   9   3     3929.95     3930.64     68.27 o 
  -7   9   3     2558.66     2504.28     47.22 o 
  -5   9   3       10.27       21.61     14.13 o 
  -3   9   3     3352.31     3446.06     54.31 o 
  -1   9   3     3798.07     3879.85     66.30 o 
   1   9   3      201.31      224.30     17.78 o 
   3   9   3     2074.01     1917.69     44.43 o 
   5   9   3     3031.33     3080.54     66.83 o 
   7   9   3       65.42       68.21     36.72 o 
   9   9   3      236.19      254.20     29.59 o 
 -14  10   3       23.38      -24.39     24.39 o 
 -12  10   3     1071.66     1110.36     43.93 o 
 -10  10   3      171.33      159.11     22.24 o 
  -8  10   3      231.07      193.67     21.16 o 
  -6  10   3      613.95      562.05     32.37 o 
  -4  10   3       96.45      113.26     17.68 o 
  -2  10   3     2163.32     2035.97     41.70 o 
   0  10   3        6.94       -0.61     15.19 o 
   2  10   3      822.93      923.49     35.61 o 
   4  10   3       98.23       57.63     22.95 o 
   6  10   3       28.01       13.11     23.11 o 
   8  10   3      811.06      913.72     44.02 o 
 -13  11   3      673.81      688.38     70.30 o 
 -11  11   3     1147.98     1147.65     45.77 o 
  -9  11   3       15.53      -11.46     20.16 o 
  -7  11   3      854.55      814.05     34.31 o 
  -5  11   3     3977.30     4046.15     66.41 o 
  -3  11   3      342.28      407.16     23.27 o 
  -1  11   3      510.93      524.75     26.36 o 
   1  11   3     4720.91     4875.54     84.08 o 
   3  11   3      763.61      808.80     50.22 o 
   5  11   3       11.93       16.78     33.22 o 
   7  11   3      586.83      503.88     46.63 o 
 -10  12   3        6.30       13.37     25.18 o 
  -8  12   3      161.47      156.46     23.77 o 
  -6  12   3      466.94      476.28     28.38 o 
  -4  12   3      322.73      320.55     30.27 o 
  -2  12   3      197.17      214.88     26.37 o 
   0  12   3       57.48       38.82     22.85 o 
   2  12   3      395.55      447.43     41.81 o 
   4  12   3       66.10       20.38     28.55 o 
  -5  13   3       17.11       31.14     22.05 o 
  -3  13   3      764.98      813.73     40.14 o 
  -1  13   3      829.64      858.58     40.35 o 
 -20   0   4      606.65      547.81     74.54 o 
 -18   0   4     1502.91     1426.54     48.95 o 
 -16   0   4    15887.31    16306.38    270.83 o 
 -14   0   4     2161.75     2151.61     53.32 o 
 -12   0   4      565.01      500.38     22.57 o 
 -10   0   4    12282.16    11146.42    156.00 o 
  -8   0   4    13579.01    12540.14    171.97 o 
  -6   0   4    16164.17    16016.38    219.28 o 
  -4   0   4    10019.21    10430.80    161.46 o 
  -2   0   4    68686.01    66071.40    875.10 o 
   0   0   4     6346.20     6333.35     90.59 o 
   2   0   4     2148.08     2202.36     38.61 o 
   4   0   4    51907.66    50669.89    679.30 o 
   6   0   4     8702.20     8476.37    152.80 o 
   8   0   4     2486.70     2536.30     65.39 o 
  10   0   4     7693.70     7807.70    197.17 o 
  12   0   4     2563.05     2351.11    100.27 o 
  14   0   4       26.40       19.31     50.93 o 
 -21   1   4       21.78       -3.88     28.13 o 
 -19   1   4     1220.41     1173.71     39.33 o 
 -17   1   4     1000.13     1032.69     30.36 o 
 -15   1   4     3512.99     3358.29     52.08 o 
 -13   1   4     5245.34     5175.04     63.84 o 
 -11   1   4     3415.34     3519.90     44.84 o 
  -9   1   4    43523.95    43226.95    407.76 o 
  -7   1   4     2706.60     2922.99     33.94 o 
  -5   1   4     4332.86     4396.54     44.60 o 
  -3   1   4    85472.50    84819.23   1809.21 o 
  -1   1   4      585.20      693.28     25.19 o 
   1   1   4    16825.97    17047.13    164.64 o 
   3   1   4     8163.60     8602.58     95.27 o 
   5   1   4     6375.48     6418.70     86.39 o 
   7   1   4     7084.86     7177.27     95.21 o 
   9   1   4       58.01       29.79     14.80 o 
  11   1   4     1862.76     1976.77     96.71 o 
  13   1   4       26.92       30.60     40.59 o 
 -20   2   4     2336.93     2468.72     65.79 o 
 -18   2   4     1787.65     1741.08     55.36 o 
 -16   2   4       46.77       42.56     17.29 o 
 -14   2   4     6362.45     6144.23     80.12 o 
 -12   2   4    16527.81    16468.04    174.51 o 
 -10   2   4     1179.03     1112.97     21.35 o 
  -8   2   4       38.20       39.36      5.09 o 
  -6   2   4    37331.62    37441.52    352.73 o 
  -4   2   4     7350.40     7613.45     74.95 o 
  -2   2   4       55.76       76.43      6.19 o 
   0   2   4    42112.66    42886.92    409.68 o 
   2   2   4    18120.18    18018.57    188.47 o 
   4   2   4       95.10       96.55      9.86 o 
   6   2   4     5012.65     5152.65     65.43 o 
   8   2   4    10234.55    10740.04    135.82 o 
  10   2   4      528.21      454.78     37.05 o 
  12   2   4      249.14      296.64     35.44 o 
  14   2   4      541.65      588.64     45.18 o 
 -21   3   4        9.63       77.06     30.23 o 
 -19   3   4      100.05      120.73     21.44 o 
 -17   3   4       28.18       42.53     17.12 o 
 -15   3   4     1458.86     1367.43     29.78 o 
 -13   3   4     5836.92     5948.58     72.71 o 
 -11   3   4     9797.74     9948.63    109.68 o 
  -9   3   4     9796.57     9956.89    100.09 o 
  -7   3   4    30485.55    29767.97    282.91 o 
  -5   3   4    12167.26    12082.16    117.64 o 
  -3   3   4     9695.01    10337.25    109.27 o 
  -1   3   4     8892.22     9147.89     90.99 o 
   1   3   4    13290.27    13368.16    141.77 o 
   3   3   4      597.23      637.99     18.21 o 
   5   3   4       38.55       37.99     10.51 o 
   7   3   4      279.51      288.25     16.60 o 
   9   3   4      206.62      204.34     26.94 o 
  11   3   4        1.53       14.76     23.44 o 
  13   3   4      332.42      358.26     38.83 o 
 -20   4   4       24.96       66.18     21.41 o 
 -18   4   4       76.29       57.01     23.51 o 
 -16   4   4      270.50      263.20     20.77 o 
 -14   4   4      974.59      819.97     25.49 o 
 -12   4   4     2940.44     2868.83     42.49 o 
 -10   4   4     4821.00     4761.56     58.35 o 
  -8   4   4     3619.75     3496.34     40.68 o 
  -6   4   4     3113.22     2928.20     54.40 o 
  -4   4   4     2298.71     2242.70     27.14 o 
  -2   4   4    10675.45    11331.47    112.07 o 
   0   4   4     6163.28     6271.56     66.07 o 
   2   4   4      138.18      169.59     11.72 o 
   4   4   4       29.50       48.70     19.26 o 
   6   4   4      254.17      294.12     16.54 o 
   8   4   4       63.10       54.13     16.87 o 
  10   4   4        4.93        5.69     28.16 o 
  12   4   4      134.41      161.37     29.43 o 
 -19   5   4     1370.97     1272.74     45.42 o 
 -17   5   4      504.21      490.68     35.15 o 
 -15   5   4       28.82       46.27     17.77 o 
 -13   5   4     7977.47     8036.23     97.94 o 
 -11   5   4    12530.91    12316.27    135.26 o 
  -9   5   4      861.80      800.64     22.24 o 
  -7   5   4    15173.33    14825.20    146.67 o 
  -5   5   4    30759.26    31956.12    305.11 o 
  -3   5   4     1713.05     1479.32     25.15 o 
  -1   5   4     3537.32     3116.82     40.99 o 
   1   5   4    18047.13    18348.40    180.23 o 
   3   5   4     1723.76     1640.66     33.50 o 
   5   5   4      348.19      306.03     17.46 o 
   7   5   4     3478.14     3324.11     87.94 o 
   9   5   4      569.20      485.79     27.67 o 
  11   5   4       47.18       16.26     25.67 o 
  13   5   4      778.77      737.99     47.13 o 
 -18   6   4      844.38      901.88     50.04 o 
 -16   6   4      314.04      237.84     20.82 o 
 -14   6   4        3.09      -15.80     16.91 o 
 -12   6   4      545.48      521.41     21.17 o 
 -10   6   4     6061.93     5755.64     70.54 o 
  -8   6   4     1202.71     1101.46     21.53 o 
  -6   6   4     4530.44     4659.98     52.85 o 
  -4   6   4     1745.56     1754.56     25.49 o 
  -2   6   4     7125.12     7190.18     83.27 o 
   0   6   4     4368.12     4244.39     51.25 o 
   2   6   4      818.07      796.50     23.91 o 
   4   6   4      388.91      372.47     20.31 o 
   6   6   4     3271.54     3181.59     56.59 o 
   8   6   4     3234.03     3375.64     61.36 o 
  10   6   4      108.46       71.52     21.40 o 
  12   6   4       13.02      -31.04     31.04 o 
 -19   7   4       15.69       24.65     29.04 o 
 -17   7   4     2195.53     2290.58     55.20 o 
 -15   7   4     3042.07     3007.42     58.65 o 
 -13   7   4      231.01      208.49     17.88 o 
 -11   7   4      736.58      748.93     27.91 o 
  -9   7   4    15472.14    15495.88    180.73 o 
  -7   7   4       93.46       86.89     11.60 o 
  -5   7   4       16.39       30.22     11.50 o 
  -3   7   4    15653.06    15556.05    191.79 o 
  -1   7   4     3523.58     3669.80     49.68 o 
   1   7   4      591.69      564.41     26.14 o 
   3   7   4     7470.43     7313.12     96.52 o 
   5   7   4     6905.38     7224.41     97.35 o 
   7   7   4      110.92       74.54     24.86 o 
   9   7   4      797.08      674.12     45.17 o 
  11   7   4     1684.56     1650.40     60.14 o 
 -18   8   4      164.51      151.33     28.13 o 
 -16   8   4     2379.89     2541.22     63.49 o 
 -14   8   4       28.38       15.45     20.14 o 
 -12   8   4      501.01      456.53     25.25 o 
 -10   8   4     4118.97     4253.87     71.18 o 
  -8   8   4     3083.08     3038.47     51.02 o 
  -6   8   4      984.27      913.78     26.41 o 
  -4   8   4     2771.13     2675.39     44.83 o 
  -2   8   4     8077.86     8219.47    103.72 o 
   0   8   4      458.30      395.56     19.37 o 
   2   8   4       52.46       42.44     16.74 o 
   4   8   4     7348.41     7673.33    110.23 o 
   6   8   4      634.48      707.90     35.99 o 
   8   8   4       45.56       31.27     23.15 o 
  10   8   4      807.26      889.18     53.04 o 
 -15   9   4       37.86       15.25     23.78 o 
 -13   9   4     1215.08     1366.38     45.16 o 
 -11   9   4        0.17       -7.54     17.43 o 
  -9   9   4      329.95      304.37     22.27 o 
  -7   9   4     1681.89     1599.15     62.43 o 
  -5   9   4     2145.75     2126.85     40.80 o 
  -3   9   4      385.62      305.87     18.19 o 
  -1   9   4      121.76      105.32     16.21 o 
   1   9   4     2560.32     2749.56     70.28 o 
   3   9   4      388.32      518.07     38.89 o 
   5   9   4      159.90       97.65     23.75 o 
   7   9   4     1767.76     1730.97     52.21 o 
   9   9   4      568.53      571.03     36.86 o 
 -14  10   4     1293.08     1250.33     46.85 o 
 -12  10   4     1449.97     1408.60     46.70 o 
 -10  10   4      273.12      224.12     22.50 o 
  -8  10   4     2060.60     1941.83     46.14 o 
  -6  10   4     5519.52     5579.12     93.73 o 
  -4  10   4     1013.64      951.99     30.02 o 
  -2  10   4      313.78      290.53     24.91 o 
   0  10   4     2621.21     2618.51     94.50 o 
   2  10   4     1724.36     1751.09     58.71 o 
   4  10   4        8.22       26.46     22.92 o 
   6  10   4      175.90      173.98     28.95 o 
   8  10   4      518.00      594.73     38.78 o 
 -13  11   4       71.76       76.59     37.29 o 
 -11  11   4        3.84       14.42     23.65 o 
  -9  11   4        0.38        9.74     19.89 o 
  -7  11   4        1.23      -19.09     19.09 o 
  -5  11   4        4.17        2.02     17.21 o 
  -3  11   4        0.49       14.36     26.09 o 
  -1  11   4        2.64        2.02     25.65 o 
   1  11   4        8.15       14.35     22.94 o 
   3  11   4        6.50      -15.61     25.80 o 
   5  11   4      128.36      178.25     29.88 o 
 -10  12   4      669.18      716.72     42.22 o 
  -8  12   4      388.11      398.73     27.74 o 
  -6  12   4     1280.25     1320.47     41.70 o 
  -4  12   4      705.45      703.99     31.42 o 
  -2  12   4      320.71      280.83     27.21 o 
   0  12   4      772.88      692.86     36.82 o 
   2  12   4      375.22      363.82     34.45 o 
  -5  13   4      170.19      205.30     25.02 o 
  -3  13   4        2.22       -4.63     29.71 o 
 -21   1   5      780.44      775.54     44.03 o 
 -19   1   5      621.12      503.35     25.36 o 
 -17   1   5     3705.93     3588.45     56.49 o 
 -15   1   5      414.76      453.88     24.22 o 
 -13   1   5      312.87      380.14     16.71 o 
 -11   1   5     7872.41     7982.73     87.09 o 
  -9   1   5    10842.17    10757.46    105.63 o 
  -7   1   5       11.53        5.06      4.04 o 
  -5   1   5    33082.70    32728.56    332.00 o 
  -3   1   5    37342.13    37433.98    401.11 o 
  -1   1   5    16846.64    16522.59    159.50 o 
   1   1   5    16523.48    16901.85    164.45 o 
   3   1   5    25949.59    26530.77    275.65 o 
   5   1   5     3254.63     3117.53     44.24 o 
   7   1   5      780.25      794.57     26.32 o 
   9   1   5     1631.16     1609.04     53.43 o 
  11   1   5      626.92      592.24     82.30 o 
  13   1   5        0.22       41.28     34.42 o 
 -22   2   5      342.44      402.95     51.56 o 
 -20   2   5      159.63      152.73     23.39 o 
 -18   2   5      808.16      833.62     28.29 o 
 -16   2   5     9886.73    10001.73    123.38 o 
 -14   2   5      965.60      892.86     23.90 o 
 -12   2   5     1290.80     1312.16     25.15 o 
 -10   2   5    50211.40    50825.70    479.08 o 
  -8   2   5    11219.86    11956.95    116.72 o 
  -6   2   5     4947.19     5231.98     57.48 o 
  -4   2   5     8430.94     8358.32     87.57 o 
  -2   2   5     8624.84     8839.38     87.79 o 
   0   2   5    16249.09    16475.87    160.23 o 
   2   2   5      132.81      179.15     20.04 o 
   4   2   5     5841.74     5889.19     71.72 o 
   6   2   5      363.64      386.22     25.92 o 
   8   2   5       93.59       73.20     19.78 o 
  10   2   5     2265.34     2345.76     57.23 o 
  12   2   5      195.94      216.26     36.90 o 
 -21   3   5      954.96      901.03     63.45 o 
 -19   3   5     1950.91     1882.06     54.81 o 
 -17   3   5      506.90      483.17     24.25 o 
 -15   3   5     1053.28     1016.39     26.42 o 
 -13   3   5    18529.78    18629.83    197.16 o 
 -11   3   5      296.34      276.92     17.16 o 
  -9   3   5       81.65      125.83      8.48 o 
  -7   3   5    42296.50    42794.96    482.98 o 
  -5   3   5     3754.86     3679.28     39.94 o 
  -3   3   5     4931.64     4945.12     55.17 o 
  -1   3   5    22729.38    23934.80    229.47 o 
   1   3   5    21673.17    22626.34    235.64 o 
   3   3   5      999.08      915.29     22.51 o 
   5   3   5     1090.30     1096.50     37.72 o 
   7   3   5     4888.84     4919.89     72.87 o 
   9   3   5       19.18       31.04     20.76 o 
  11   3   5        4.38       53.14     40.32 o 
  13   3   5      777.56      752.85     51.28 o 
 -20   4   5     2499.88     2648.39     65.87 o 
 -18   4   5      530.83      461.15     32.10 o 
 -16   4   5      109.49       96.57     17.28 o 
 -14   4   5    20856.26    21577.84    228.32 o 
 -12   4   5    16678.85    17037.19    181.31 o 
 -10   4   5      179.19      200.26     10.97 o 
  -8   4   5    23025.20    23222.58    223.53 o 
  -6   4   5    44650.88    44257.78    418.50 o 
  -4   4   5     2118.26     1971.91     30.30 o 
  -2   4   5        6.77       18.04      6.19 o 
   0   4   5    21989.00    22072.70    213.84 o 
   2   4   5      283.43      257.51     17.44 o 
   4   4   5     1252.55     1205.71     26.91 o 
   6   4   5     6830.17     7050.95     87.34 o 
   8   4   5     2277.84     2316.90     54.25 o 
  10   4   5       16.74       21.12     23.56 o 
  12   4   5      552.34      671.83     48.08 o 
 -21   5   5      175.48      216.78     29.78 o 
 -19   5   5       97.53      114.74     21.49 o 
 -17   5   5     1550.35     1516.10     37.58 o 
 -15   5   5      517.40      445.48     21.07 o 
 -13   5   5      914.34      936.93     25.79 o 
 -11   5   5    11758.39    11915.69    130.71 o 
  -9   5   5    12640.39    12867.00    129.32 o 
  -7   5   5     3610.82     3589.56     41.91 o 
  -5   5   5     1209.92     1381.39     21.44 o 
  -3   5   5     7957.43     7988.14     82.67 o 
  -1   5   5     3537.56     3368.15     54.26 o 
   1   5   5     3776.12     3790.95     50.79 o 
   3   5   5     2710.66     2694.50     41.79 o 
   5   5   5      262.04      257.74     16.63 o 
   7   5   5     2335.49     2397.83     63.61 o 
   9   5   5      123.01      123.49     37.85 o 
  11   5   5      518.45      478.43     36.25 o 
 -20   6   5       34.87       44.20     21.88 o 
 -18   6   5     1875.95     1948.72     75.91 o 
 -16   6   5     2548.83     2561.32     45.24 o 
 -14   6   5       93.41       81.53     14.33 o 
 -12   6   5     2519.96     2518.46     44.00 o 
 -10   6   5    12178.11    12496.60    136.89 o 
  -8   6   5     2132.26     2022.00     29.34 o 
  -6   6   5     1642.55     1616.97     26.78 o 
  -4   6   5    17437.81    17709.67    174.50 o 
  -2   6   5     8952.82     8983.17     94.40 o 
   0   6   5      457.91      453.76     18.42 o 
   2   6   5     4404.33     4201.45     58.36 o 
   4   6   5     7067.93     7378.78     98.91 o 
   6   6   5      781.79      679.08     34.17 o 
   8   6   5      523.76      444.31     34.14 o 
  10   6   5     1292.51     1397.99     53.30 o 
 -19   7   5      177.62      159.64     41.56 o 
 -17   7   5      659.61      751.37     34.45 o 
 -15   7   5        2.15       24.11     16.35 o 
 -13   7   5       65.91       64.39     14.99 o 
 -11   7   5       20.07       39.60     19.77 o 
  -9   7   5       37.28       37.15     13.89 o 
  -7   7   5        1.36       25.25     12.94 o 
  -5   7   5     2076.56     2019.85     32.32 o 
  -3   7   5     5908.99     5823.23     70.91 o 
  -1   7   5     2406.49     2430.86     38.34 o 
   1   7   5       64.71       72.27     14.93 o 
   3   7   5      841.74      874.35     32.98 o 
   5   7   5     1050.34     1101.26     37.72 o 
   7   7   5       26.62       11.68     19.96 o 
   9   7   5        1.12       23.31     22.74 o 
 -18   8   5       31.00       37.62     25.22 o 
 -16   8   5      961.92      859.05     56.06 o 
 -14   8   5      233.00      220.21     24.54 o 
 -12   8   5      154.80      184.46     21.71 o 
 -10   8   5      449.58      416.38     24.01 o 
  -8   8   5     1549.46     1423.45     33.24 o 
  -6   8   5      739.92      740.26     39.25 o 
  -4   8   5     4969.37     5046.81     70.13 o 
  -2   8   5     5646.97     5827.93     78.39 o 
   0   8   5     1929.19     1973.02     43.65 o 
   2   8   5     2110.08     1981.67     66.70 o 
   4   8   5     1937.41     1945.37     44.66 o 
   6   8   5      448.27      475.28     30.12 o 
   8   8   5      630.93      595.10     46.02 o 
 -17   9   5      843.74      750.63     40.52 o 
 -15   9   5     1168.78     1208.88     55.25 o 
 -13   9   5       53.49       81.05     20.37 o 
 -11   9   5     1363.83     1386.10     40.03 o 
  -9   9   5     2538.73     2526.20     51.78 o 
  -7   9   5      311.39      293.72     25.27 o 
  -5   9   5     2085.36     1872.49     38.29 o 
  -3   9   5     5238.47     5046.55     72.03 o 
  -1   9   5      251.91      231.32     22.17 o 
   1   9   5      353.95      307.54     23.75 o 
   3   9   5     1794.15     1794.84     44.56 o 
   5   9   5      138.40      128.80     25.31 o 
   7   9   5       13.48       52.99     25.84 o 
 -14  10   5      192.53      203.51     27.90 o 
 -12  10   5       70.35       89.88     22.49 o 
 -10  10   5     1283.13     1228.69     79.32 o 
  -8  10   5       38.64       24.79     17.05 o 
  -6  10   5     1939.37     1966.93     45.43 o 
  -4  10   5       12.98       11.56     17.97 o 
  -2  10   5      167.56      158.36     21.78 o 
   0  10   5     2163.20     2190.20     51.01 o 
   2  10   5        6.54       18.37     20.82 o 
   4  10   5       64.56       48.26     24.73 o 
   6  10   5      421.89      360.43     40.63 o 
 -13  11   5     2330.09     2513.98     92.59 o 
 -11  11   5      526.49      541.63     32.09 o 
  -9  11   5      151.96      168.77     22.29 o 
  -7  11   5     3522.26     3607.05     67.04 o 
  -5  11   5     1181.79     1280.30     43.97 o 
  -3  11   5       24.25       23.02     17.83 o 
  -1  11   5      921.29      830.78     56.78 o 
   1  11   5     1303.05     1316.20     44.51 o 
   3  11   5        7.26       12.68     25.71 o 
 -10  12   5       69.78      100.65     23.94 o 
  -8  12   5      217.09      172.92     27.88 o 
  -6  12   5      331.70      386.14     31.41 o 
  -4  12   5      159.56      129.42     21.37 o 
  -2  12   5        1.14      -10.85     24.48 o 
   0  12   5      597.05      666.05     61.42 o 
   2  12   5       42.01       62.26     28.62 o 
 -22   0   6       20.07       23.81     36.46 o 
 -20   0   6      349.46      400.99     31.16 o 
 -18   0   6     5621.25     5411.29    106.49 o 
 -16   0   6     4177.83     4061.37     82.67 o 
 -14   0   6     3856.21     3760.36     74.79 o 
 -12   0   6    13951.17    13577.14    188.90 o 
 -10   0   6    75355.47    70996.70   1105.33 o 
  -8   0   6     3534.18     3676.20     55.61 o 
  -6   0   6    17587.25    17520.09    278.22 o 
  -4   0   6   163542.86   152450.80   2425.47 o 
  -2   0   6    18071.95    17480.05    238.83 o 
   0   0   6     1176.74     1256.13     28.27 o 
   2   0   6    31746.03    32592.96    442.03 o 
   4   0   6     8670.18     8354.45    150.20 o 
   6   0   6     1528.81     1497.77     49.22 o 
   8   0   6      627.24      677.63     40.27 o 
  10   0   6      997.89     1069.69    207.26 o 
  12   0   6       24.83      -31.99     45.97 o 
 -23   1   6      513.18      626.49     42.68 o 
 -21   1   6       97.17       97.78     22.04 o 
 -19   1   6      586.43      615.98     26.36 o 
 -17   1   6     6146.83     6182.88     82.77 o 
 -15   1   6       16.54       16.49     11.74 o 
 -13   1   6      849.70      790.51     16.93 o 
 -11   1   6    20584.68    19997.63    192.71 o 
  -9   1   6     1258.10     1229.69     17.78 o 
  -7   1   6    12040.35    11513.82    129.53 o 
  -5   1   6     5439.62     5541.66     65.40 o 
  -3   1   6    12510.41    12436.48    121.45 o 
  -1   1   6    12352.76    12299.31    121.56 o 
   1   1   6        1.89       10.65      7.58 o 
   3   1   6    10165.18     9957.34    112.00 o 
   5   1   6       47.89       34.98     13.08 o 
   7   1   6      244.19      220.43     18.11 o 
   9   1   6     2056.81     2154.58     53.22 o 
  11   1   6      274.88      242.51     37.53 o 
 -22   2   6      511.61      480.57     30.98 o 
 -20   2   6     1644.72     1637.36     39.13 o 
 -18   2   6       11.33       -7.47     14.32 o 
 -16   2   6      599.95      538.88     22.57 o 
 -14   2   6     9922.40     9928.34    119.63 o 
 -12   2   6     2503.27     2393.84     33.11 o 
 -10   2   6     1457.63     1530.99     22.13 o 
  -8   2   6    41108.86    41270.85    420.50 o 
  -6   2   6    32481.69    32832.02    334.14 o 
  -4   2   6     3689.99     3599.05     41.54 o 
  -2   2   6    13226.60    13397.89    131.39 o 
   0   2   6    22901.00    23310.21    225.15 o 
   2   2   6      974.09      951.82     27.62 o 
   4   2   6      884.47      911.55     25.21 o 
   6   2   6     3493.39     3474.44     56.68 o 
   8   2   6      221.31      198.07     29.74 o 
  10   2   6       21.86       10.39     41.80 o 
  12   2   6      327.63      317.23     39.67 o 
 -21   3   6     2117.14     2218.39     52.55 o 
 -19   3   6     1987.67     2017.24     41.62 o 
 -17   3   6     1307.28     1278.71     36.93 o 
 -15   3   6    11919.06    12091.67    133.77 o 
 -13   3   6     7234.82     7233.50     83.64 o 
 -11   3   6     1259.27     1216.03     20.21 o 
  -9   3   6     6551.32     6582.10     68.24 o 
  -7   3   6    19952.63    20082.13    192.91 o 
  -5   3   6      552.14      580.31     15.37 o 
  -3   3   6        1.99        6.27      5.42 o 
  -1   3   6     6194.59     6353.49     67.26 o 
   1   3   6     3153.46     3076.37     43.17 o 
   3   3   6      129.61      115.60     12.36 o 
   5   3   6     5352.32     5245.66     68.37 o 
   7   3   6     4003.25     4056.87     74.52 o 
   9   3   6      852.41      842.19     38.77 o 
  11   3   6      297.59      373.39     40.27 o 
 -22   4   6      173.35      156.17     25.37 o 
 -20   4   6      981.27      829.13     41.37 o 
 -18   4   6      740.25      735.27     27.92 o 
 -16   4   6      547.36      532.19     21.66 o 
 -14   4   6     1302.05     1183.92     27.09 o 
 -12   4   6      419.91      435.14     17.76 o 
 -10   4   6      607.66      580.24     15.00 o 
  -8   4   6     5447.32     5929.59     67.69 o 
  -6   4   6      264.79      286.26     10.85 o 
  -4   4   6     1300.17     1383.74     22.19 o 
  -2   4   6      191.89      243.02     13.59 o 
   0   4   6       82.42       93.34     13.26 o 
   2   4   6       29.63       36.31     12.90 o 
   4   4   6     1245.91     1228.58     41.79 o 
   6   4   6     1655.64     1493.02     32.60 o 
   8   4   6       55.25       42.09     22.67 o 
  10   4   6      153.96      160.99     33.15 o 
 -21   5   6     1201.12     1255.64     56.47 o 
 -19   5   6     2770.27     2763.94     55.49 o 
 -17   5   6      384.08      439.38     28.18 o 
 -15   5   6     3577.02     3629.01     52.50 o 
 -13   5   6    12885.71    13013.95    143.11 o 
 -11   5   6     2459.86     2483.35     39.55 o 
  -9   5   6     1729.51     1776.93     26.16 o 
  -7   5   6    17555.06    18042.15    176.09 o 
  -5   5   6     4810.02     5061.09     55.76 o 
  -3   5   6      706.09      627.72     16.71 o 
  -1   5   6     8613.14     8749.82     91.57 o 
   1   5   6     5260.93     5247.26     66.58 o 
   3   5   6      967.95      940.04     27.39 o 
   5   5   6     3739.73     3686.33     54.94 o 
   7   5   6     2429.35     2503.99    111.93 o 
   9   5   6      396.28      503.22     38.54 o 
 -20   6   6       45.38       70.34     21.46 o 
 -18   6   6      966.99      936.63     32.72 o 
 -16   6   6      380.06      359.80     19.83 o 
 -14   6   6     2710.49     2657.12     43.06 o 
 -12   6   6        0.31       -2.05     11.16 o 
 -10   6   6     1774.80     1749.64     44.66 o 
  -8   6   6     6226.53     6028.25     71.63 o 
  -6   6   6     3891.68     3868.25     49.86 o 
  -4   6   6      287.60      304.64     19.52 o 
  -2   6   6     7919.20     7808.72     83.55 o 
   0   6   6     9238.53     9448.17    108.79 o 
   2   6   6     1161.95     1110.94     31.58 o 
   4   6   6      286.72      294.95     21.32 o 
   6   6   6      372.13      380.90     28.73 o 
   8   6   6      272.73      313.09     32.79 o 
  10   6   6      310.72      237.63     33.41 o 
 -19   7   6       57.64       52.50     22.44 o 
 -17   7   6     3003.68     3093.82     60.73 o 
 -15   7   6      103.49      106.60     17.26 o 
 -13   7   6       42.75       31.23     14.77 o 
 -11   7   6     8672.09     8810.28    110.87 o 
  -9   7   6     4016.88     4062.10     54.49 o 
  -7   7   6      184.22      185.88     18.81 o 
  -5   7   6    10607.01    10609.68    129.40 o 
  -3   7   6    13081.53    13734.63    160.24 o 
  -1   7   6      416.16      447.96     22.02 o 
   1   7   6     1983.20     1738.76     37.47 o 
   3   7   6     5637.45     5576.63     86.71 o 
   5   7   6       17.59       14.17     31.28 o 
   7   7   6       10.25        8.60     21.62 o 
   9   7   6      725.32      727.84     47.34 o 
 -18   8   6      873.01     1000.26     66.30 o 
 -16   8   6      916.46      931.45     35.74 o 
 -14   8   6      182.18      217.49     32.10 o 
 -12   8   6     1985.46     1965.09     51.01 o 
 -10   8   6     6079.75     5960.65     89.80 o 
  -8   8   6      166.00      151.04     17.08 o 
  -6   8   6      118.87      104.51     14.18 o 
  -4   8   6    12005.85    12175.71    150.80 o 
  -2   8   6     1778.94     1832.06     42.19 o 
   0   8   6       93.96       81.01     19.05 o 
   2   8   6     2324.77     2243.06     47.38 o 
   4   8   6      913.93      984.45     40.37 o 
   6   8   6      348.62      386.82     31.54 o 
   8   8   6       46.76       41.71     26.41 o 
 -17   9   6      138.94      160.00     35.88 o 
 -15   9   6      849.28      841.71     36.62 o 
 -13   9   6      897.05      836.26     33.51 o 
 -11   9   6      401.98      402.51     25.97 o 
  -9   9   6      452.46      385.61     25.17 o 
  -7   9   6     3259.58     3223.91     52.79 o 
  -5   9   6      202.36      273.48     23.58 o 
  -3   9   6      334.02      309.19     28.72 o 
  -1   9   6     4658.18     4571.87     91.39 o 
   1   9   6      649.72      701.73     31.24 o 
   3   9   6      190.38      218.28     26.34 o 
   5   9   6       40.40       18.37     24.54 o 
   7   9   6      116.30       80.02     45.45 o 
 -16  10   6      700.47      667.19     50.20 o 
 -14  10   6     1511.28     1705.53     59.52 o 
 -12  10   6      420.46      412.67     27.20 o 
 -10  10   6      363.97      339.05     29.77 o 
  -8  10   6     1545.75     1530.46     40.83 o 
  -6  10   6      797.95      746.17     27.85 o 
  -4  10   6       40.63       36.01     16.30 o 
  -2  10   6      480.38      421.32     28.02 o 
   0  10   6     1243.72     1246.83     40.90 o 
   2  10   6      216.77      289.48     26.29 o 
   4  10   6       46.24       56.15     27.39 o 
 -13  11   6       32.96        0.48     27.07 o 
 -11  11   6       26.01       44.16     27.21 o 
  -9  11   6       78.01       49.14     20.08 o 
  -7  11   6       35.40       74.43     19.61 o 
  -5  11   6       12.47        5.54     18.06 o 
  -3  11   6       70.30       64.27     23.51 o 
  -1  11   6       17.18       13.06     22.17 o 
   1  11   6       16.03        5.41     28.09 o 
   3  11   6       13.36        0.17     26.87 o 
 -10  12   6      155.46      191.17     37.73 o 
  -8  12   6      262.49      250.93     47.78 o 
  -6  12   6      342.33      327.26     28.39 o 
  -4  12   6       57.45       61.16     24.87 o 
  -2  12   6      125.36      106.06     26.55 o 
   0  12   6      142.45      142.42     30.51 o 
 -23   1   7       58.80       87.02     24.07 o 
 -21   1   7        4.57       -4.01     17.01 o 
 -19   1   7      728.12      713.15     26.78 o 
 -17   1   7     6489.69     6345.71     83.47 o 
 -15   1   7     2279.81     2188.68     34.37 o 
 -13   1   7    10293.27    10302.46    103.87 o 
 -11   1   7    26015.38    25500.31    243.76 o 
  -9   1   7    15923.11    15644.86    151.18 o 
  -7   1   7     7221.49     7500.24     81.55 o 
  -5   1   7    39834.79    40868.64    414.99 o 
  -3   1   7    12918.58    13497.10    132.57 o 
  -1   1   7      953.73      950.67     29.99 o 
   1   1   7     2819.71     3020.99     44.70 o 
   3   1   7     3113.74     3038.10     49.00 o 
   5   1   7       44.65       54.67     15.11 o 
   7   1   7      298.77      312.51     24.51 o 
   9   1   7      573.38      561.07     43.76 o 
 -22   2   7      263.67      285.13     26.20 o 
 -20   2   7      653.39      645.15     28.00 o 
 -18   2   7     5091.59     5146.00     72.47 o 
 -16   2   7      334.94      347.58     17.08 o 
 -14   2   7     2044.85     2047.04     32.96 o 
 -12   2   7     3301.02     3333.82     45.48 o 
 -10   2   7     1203.05     1165.10     24.72 o 
  -8   2   7     5740.38     5624.07     63.73 o 
  -6   2   7     2096.06     2329.50     37.36 o 
  -4   2   7    11065.33    10792.60    107.29 o 
  -2   2   7       65.40       56.69      7.54 o 
   0   2   7      691.02      689.77     19.84 o 
   2   2   7    11751.58    11891.02    132.33 o 
   4   2   7     1872.50     1724.81     36.70 o 
   6   2   7      425.61      438.68     23.50 o 
   8   2   7     1801.86     1849.00     50.36 o 
  10   2   7      448.16      478.76     56.18 o 
 -23   3   7      121.20      136.70     24.81 o 
 -21   3   7     2521.34     2455.15     48.84 o 
 -19   3   7       23.94       31.82     15.76 o 
 -17   3   7       14.49       43.40     13.80 o 
 -15   3   7    14905.66    14768.46    159.48 o 
 -13   3   7     2778.15     2774.34     39.42 o 
 -11   3   7     5768.15     6013.64     64.24 o 
  -9   3   7    14172.85    13980.67    137.08 o 
  -7   3   7    27357.43    28733.04    273.97 o 
  -5   3   7     2918.90     2851.52     35.85 o 
  -3   3   7     2348.96     2338.54     30.31 o 
  -1   3   7    20809.79    20960.15    219.84 o 
   1   3   7      116.52      154.44     12.84 o 
   3   3   7      341.74      293.29     15.88 o 
   5   3   7     5698.10     5657.12     81.88 o 
   7   3   7      759.71      585.75     32.56 o 
   9   3   7       63.68       65.12     25.08 o 
 -22   4   7     2491.67     2654.18     68.20 o 
 -20   4   7     3251.72     3364.22     63.81 o 
 -18   4   7       35.71       43.76     15.03 o 
 -16   4   7     2463.35     2579.73     41.53 o 
 -14   4   7     9158.61     9429.78    107.00 o 
 -12   4   7      622.69      560.66     18.26 o 
 -10   4   7       43.29       36.88      7.32 o 
  -8   4   7    19995.77    21019.86    203.38 o 
  -6   4   7     2213.17     2276.15     29.27 o 
  -4   4   7      432.43      393.55     13.03 o 
  -2   4   7    16624.96    16863.36    166.37 o 
   0   4   7    11082.70    11394.87    126.89 o 
   2   4   7      133.97      127.42     13.73 o 
   4   4   7     3846.53     3941.86     80.46 o 
   6   4   7     6164.61     6404.35    127.94 o 
   8   4   7      209.13      196.63     49.16 o 
  10   4   7       98.36       68.09     34.84 o 
 -21   5   7       37.03       88.62     33.78 o 
 -19   5   7     1947.44     1923.83     55.04 o 
 -17   5   7     1315.84     1315.88     31.50 o 
 -15   5   7     1713.00     1771.98     35.99 o 
 -13   5   7      486.53      496.13     27.59 o 
 -11   5   7     1964.43     1932.07     31.38 o 
  -9   5   7     5064.56     4994.08     60.08 o 
  -7   5   7     2449.18     2526.93     32.75 o 
  -5   5   7     5768.42     5694.42     62.55 o 
  -3   5   7      793.09      825.47     18.56 o 
  -1   5   7     4010.59     3863.35     52.89 o 
   1   5   7     1122.21     1069.25     26.99 o 
   3   5   7     2270.04     2292.70     40.53 o 
   5   5   7       16.46       -1.59     14.28 o 
   7   5   7      105.15       69.45     24.41 o 
   9   5   7      770.31      823.93     46.85 o 
 -20   6   7      670.40      742.67     53.77 o 
 -18   6   7     3671.18     3923.81     59.52 o 
 -16   6   7      321.00      285.26     17.67 o 
 -14   6   7      460.36      429.13     21.33 o 
 -12   6   7    12012.47    12284.07    135.86 o 
 -10   6   7     6937.45     7138.66     77.98 o 
  -8   6   7       69.76      107.47     15.10 o 
  -6   6   7     7935.55     7807.43    106.47 o 
  -4   6   7    13147.09    13442.31    136.05 o 
  -2   6   7      492.99      517.64     20.05 o 
   0   6   7      993.17      964.40     28.84 o 
   2   6   7     6280.43     6488.01     82.48 o 
   4   6   7      865.28      969.16     34.51 o 
   6   6   7        1.86       25.04     23.33 o 
   8   6   7      503.57      644.22     41.62 o 
 -19   7   7       27.60       16.17     25.96 o 
 -17   7   7        1.47        7.72     20.83 o 
 -15   7   7      167.84      147.54     16.98 o 
 -13   7   7     2232.10     2082.24     40.02 o 
 -11   7   7     2262.54     2219.15     40.55 o 
  -9   7   7     1796.46     1688.07     33.73 o 
  -7   7   7      516.49      512.14     25.65 o 
  -5   7   7      368.55      305.11     15.42 o 
  -3   7   7      468.22      415.01     22.49 o 
  -1   7   7      282.77      205.04     18.92 o 
   1   7   7        8.96       23.71     15.97 o 
   3   7   7      156.86      150.17     19.22 o 
   5   7   7        0.01       -4.71     26.14 o 
   7   7   7       78.46       74.63     30.93 o 
 -18   8   7      222.32       91.70     32.05 o 
 -16   8   7     1212.02     1270.33     48.82 o 
 -14   8   7      957.01     1020.01     44.22 o 
 -12   8   7     2634.52     2638.24     69.45 o 
 -10   8   7     5210.80     5302.77     82.27 o 
  -8   8   7     2301.80     2202.57     40.39 o 
  -6   8   7     1617.11     1641.05     35.03 o 
  -4   8   7     1863.56     1857.18     36.55 o 
  -2   8   7      859.71      769.06     29.95 o 
   0   8   7      835.83      734.62     38.36 o 
   2   8   7      392.65      376.65     45.49 o 
   4   8   7        1.78      -17.57     21.56 o 
   6   8   7        3.99       29.22     23.88 o 
 -17   9   7      976.02      990.90     59.98 o 
 -15   9   7      160.03      167.69     30.14 o 
 -13   9   7      359.18      407.32     32.01 o 
 -11   9   7     3318.69     3326.17     73.71 o 
  -9   9   7      688.47      680.87     35.21 o 
  -7   9   7       90.44       79.75     18.59 o 
  -5   9   7     1743.86     1667.62     36.62 o 
  -3   9   7      622.78      646.27     32.13 o 
  -1   9   7       32.53       27.46     18.30 o 
   1   9   7     1348.29     1263.02     39.21 o 
   3   9   7      663.67      690.00     37.92 o 
   5   9   7       17.03       -9.87     25.10 o 
 -16  10   7       34.26       23.77     31.96 o 
 -14  10   7     1336.79     1261.01     53.04 o 
 -12  10   7       50.74       70.43     25.44 o 
 -10  10   7       65.72       47.06     23.72 o 
  -8  10   7     2055.57     2036.26     48.72 o 
  -6  10   7       11.92       37.95     19.33 o 
  -4  10   7      351.41      333.00     29.68 o 
  -2  10   7      654.95      629.17     43.00 o 
   0  10   7      266.08      286.70     32.08 o 
   2  10   7      208.72      241.75     29.38 o 
 -13  11   7      330.39      352.71     39.61 o 
 -11  11   7        4.84      -16.43     25.54 o 
  -9  11   7      942.42      853.26     91.30 o 
  -7  11   7     1373.39     1434.97     43.74 o 
  -5  11   7        3.83       27.28     25.92 o 
  -3  11   7      381.60      351.40     32.22 o 
  -1  11   7     1443.08     1654.61     52.94 o 
   1  11   7      185.20      237.27     44.85 o 
 -10  12   7        4.13       25.99     27.49 o 
  -8  12   7      601.23      642.01     70.56 o 
  -6  12   7       64.92       19.21     46.16 o 
  -4  12   7       23.94       31.97     30.88 o 
 -24   0   8      718.13      858.36     65.23 o 
 -22   0   8       13.16      -12.68     25.19 o 
 -20   0   8     2424.37     2534.23     65.43 o 
 -18   0   8    14640.61    15502.67    257.00 o 
 -16   0   8     1772.37     1786.29     46.87 o 
 -14   0   8    10142.07    10214.35    146.24 o 
 -12   0   8    67107.78    65667.65    873.09 o 
 -10   0   8    10964.56    10744.91    150.19 o 
  -8   0   8      477.30      512.85     22.45 o 
  -6   0   8    21642.40    21388.81    337.64 o 
  -4   0   8     8989.69     9038.58    129.60 o 
  -2   0   8     3975.37     3953.12     68.53 o 
   0   0   8     1910.43     2159.92     51.87 o 
   2   0   8     7308.18     7267.80    134.93 o 
   4   0   8       69.50       88.86     26.34 o 
   6   0   8       58.32       90.04     45.28 o 
   8   0   8     2452.63     2492.37    103.91 o 
 -23   1   8        7.86       52.10     22.39 o 
 -21   1   8      122.42      128.46     18.91 o 
 -19   1   8     2846.08     2909.70     50.54 o 
 -17   1   8       28.43       23.26     13.10 o 
 -15   1   8     4659.93     4622.27     57.33 o 
 -13   1   8     1731.79     1693.41     24.77 o 
 -11   1   8     5558.53     5551.58     58.60 o 
  -9   1   8     9108.50     9164.56     99.18 o 
  -7   1   8      563.66      579.52     14.19 o 
  -5   1   8    22318.28    22058.18    212.29 o 
  -3   1   8       52.00       43.61      7.98 o 
  -1   1   8      703.03      644.56     22.19 o 
   1   1   8     7887.73     7793.56     99.10 o 
   3   1   8      635.72      531.10     33.40 o 
   5   1   8      469.46      479.62     24.92 o 
   7   1   8      206.49      234.17     27.15 o 
   9   1   8      267.85      277.69     38.70 o 
 -22   2   8     1814.60     1896.81     48.81 o 
 -20   2   8      611.51      660.25     36.18 o 
 -18   2   8      174.87      151.69     16.02 o 
 -16   2   8    10805.91    10961.00    121.49 o 
 -14   2   8    15482.08    15650.54    166.04 o 
 -12   2   8     1508.38     1491.89     22.38 o 
 -10   2   8     7636.75     7434.45     83.04 o 
  -8   2   8    17485.51    17334.00    181.15 o 
  -6   2   8      147.99      128.93      9.21 o 
  -4   2   8      393.53      436.69     19.96 o 
  -2   2   8    11007.04    11099.34    112.94 o 
   0   2   8     1485.83     1329.18     26.45 o 
   2   2   8       41.47       58.85     20.31 o 
   4   2   8     1952.28     1928.99     40.41 o 
   6   2   8     1205.99     1161.21     34.88 o 
   8   2   8       47.64       39.70     42.45 o 
 -23   3   8     1051.83     1242.77     96.01 o 
 -21   3   8      544.45      566.21     43.54 o 
 -19   3   8      113.62      103.15     25.21 o 
 -17   3   8      774.78      825.94     29.57 o 
 -15   3   8     2123.99     2225.23     35.99 o 
 -13   3   8      678.43      625.57     16.43 o 
 -11   3   8       87.13      122.95     19.24 o 
  -9   3   8     7537.04     7490.34     84.26 o 
  -7   3   8     7789.13     7877.41     87.67 o 
  -5   3   8     1846.25     1917.05     33.33 o 
  -3   3   8    14135.11    13949.79    139.15 o 
  -1   3   8    10057.06    10055.59    112.93 o 
   1   3   8     1814.82     1730.01     41.38 o 
   3   3   8      575.76      604.72     24.99 o 
   5   3   8     1987.40     2043.24     44.11 o 
   7   3   8      170.25       87.75     24.46 o 
   9   3   8        5.13      -26.10     26.10 o 
 -22   4   8      135.59      116.58     27.31 o 
 -20   4   8      262.02      195.88     22.45 o 
 -18   4   8       67.12       75.34     21.40 o 
 -16   4   8      281.81      266.62     18.44 o 
 -14   4   8     1166.25     1024.60     27.83 o 
 -12   4   8       20.85       22.07      9.58 o 
 -10   4   8       12.82       30.04      8.77 o 
  -8   4   8     2594.72     2638.58     33.03 o 
  -6   4   8      806.10      766.92     16.81 o 
  -4   4   8     1605.02     1585.86     25.33 o 
  -2   4   8     6062.89     5980.59     80.46 o 
   0   4   8     2038.36     1933.71     34.90 o 
   2   4   8      202.41      178.69     19.25 o 
   4   4   8      599.04      583.34     31.25 o 
   6   4   8      260.72      240.09     26.51 o 
   8   4   8       22.35       29.12     26.18 o 
 -21   5   8     1356.11     1377.22     50.40 o 
 -19   5   8      657.14      707.56     31.75 o 
 -17   5   8      996.56     1008.76     31.63 o 
 -15   5   8     3725.93     3783.04     58.96 o 
 -13   5   8      940.01     1001.52     27.42 o 
 -11   5   8     1746.29     1624.18     28.99 o 
  -9   5   8     8897.78     9398.79    105.14 o 
  -7   5   8     5959.44     6025.85     69.90 o 
  -5   5   8     3780.43     3759.79     49.43 o 
  -3   5   8    10394.96    10553.45    139.32 o 
  -1   5   8     4150.86     4321.96     70.53 o 
   1   5   8      713.75      755.51     25.67 o 
   3   5   8     1858.65     1975.16     49.21 o 
   5   5   8     1062.21     1000.10     38.27 o 
   7   5   8       25.27       42.29     25.88 o 
 -20   6   8      117.27      127.79     26.31 o 
 -18   6   8      312.16      280.78     22.24 o 
 -16   6   8     1910.35     1918.47     41.56 o 
 -14   6   8     3429.85     3496.66     56.04 o 
 -12   6   8      618.04      628.53     22.93 o 
 -10   6   8     1483.23     1441.90     30.09 o 
  -8   6   8     6843.52     6820.49     79.99 o 
  -6   6   8     2602.00     2703.87     39.82 o 
  -4   6   8     4092.67     4268.19     58.58 o 
  -2   6   8      499.90      438.81     19.98 o 
   0   6   8      449.52      438.33     21.14 o 
   2   6   8     1413.71     1413.36     33.65 o 
   4   6   8      410.07      398.79     36.96 o 
   6   6   8      132.97      138.63     28.92 o 
 -19   7   8     2406.40     2474.90     58.78 o 
 -17   7   8     2181.90     2295.00     54.23 o 
 -15   7   8       17.26        1.28     18.73 o 
 -13   7   8     5085.54     5174.51     83.05 o 
 -11   7   8     9876.98    10237.23    140.88 o 
  -9   7   8      433.26      456.75     29.04 o 
  -7   7   8     1614.44     1451.54     35.24 o 
  -5   7   8     8907.10     9289.02    115.25 o 
  -3   7   8       66.99       72.63     15.35 o 
  -1   7   8        6.66       15.41     15.16 o 
   1   7   8     2603.66     2601.03     47.99 o 
   3   7   8      610.23      698.78     30.44 o 
   5   7   8       27.63        3.86     41.90 o 
 -18   8   8     1281.37     1337.32     68.69 o 
 -16   8   8       29.79       33.51     24.56 o 
 -14   8   8      339.15      329.53     30.00 o 
 -12   8   8     5847.59     5795.54     91.11 o 
 -10   8   8      465.51      443.44     22.30 o 
  -8   8   8       24.91       32.54     13.43 o 
  -6   8   8     3346.67     3125.96     68.90 o 
  -4   8   8      802.69      872.21     42.46 o 
  -2   8   8      790.68      737.34     34.76 o 
   0   8   8      428.14      334.32     25.85 o 
   2   8   8     1691.21     1786.34     49.22 o 
   4   8   8       33.59       10.40     25.02 o 
 -17   9   8      330.90      284.84     34.88 o 
 -15   9   8     1964.08     2096.58     81.08 o 
 -13   9   8      270.13      308.37     30.06 o 
 -11   9   8      175.65      154.97     24.79 o 
  -9   9   8     3799.20     3735.26     79.07 o 
  -7   9   8      602.86      638.82     39.39 o 
  -5   9   8      484.90      401.71     28.94 o 
  -3   9   8       68.83       35.74     21.30 o 
  -1   9   8      536.86      526.97     34.05 o 
   1   9   8       84.24       78.48     22.54 o 
   3   9   8       27.85       28.67     28.22 o 
 -16  10   8      742.39      768.73     51.76 o 
 -14  10   8      181.22      192.40     31.55 o 
 -12  10   8       39.28       35.61     31.38 o 
 -10  10   8     1002.32      921.80     41.27 o 
  -8  10   8     1825.47     1851.76     64.20 o 
  -6  10   8      503.81      496.62     34.54 o 
  -4  10   8      586.45      595.08     43.38 o 
  -2  10   8     1505.78     1543.38     69.42 o 
   0  10   8      829.00      885.92     42.13 o 
   2  10   8      205.75      162.81     55.24 o 
 -13  11   8       62.33       59.21     29.95 o 
 -11  11   8        0.70      -20.17     29.73 o 
  -9  11   8        0.41      -17.37     23.12 o 
  -7  11   8        2.35        5.52     26.71 o 
  -5  11   8       29.90      -25.29     26.09 o 
  -3  11   8       79.52       29.84     26.83 o 
  -1  11   8       50.47       65.27     42.42 o 
  -8  12   8      515.69      661.43    163.57 o 
 -23   1   9     1029.18     1068.28     44.73 o 
 -21   1   9     2758.22     2685.06     61.22 o 
 -19   1   9     7671.16     7722.82    110.74 o 
 -17   1   9     4252.82     4276.35     67.71 o 
 -15   1   9     1200.38     1152.41     33.58 o 
 -13   1   9    17115.61    17215.23    181.59 o 
 -11   1   9    12629.07    13217.46    140.93 o 
  -9   1   9      752.46      779.05     18.23 o 
  -7   1   9     2477.53     2718.42     35.97 o 
  -5   1   9     6587.82     6467.42     68.65 o 
  -3   1   9        5.19       31.73     12.52 o 
  -1   1   9     1595.22     1535.00     28.36 o 
   1   1   9     5477.46     5544.02     82.73 o 
   3   1   9     2465.65     2426.23     46.08 o 
   5   1   9      703.42      792.25     30.78 o 
   7   1   9     1423.05     1549.06     64.59 o 
 -24   2   9        0.64       -2.67     26.46 o 
 -22   2   9      375.05      333.90     30.19 o 
 -20   2   9      681.66      647.01     30.90 o 
 -18   2   9      397.17      370.41     21.38 o 
 -16   2   9      350.97      304.50     17.13 o 
 -14   2   9     3043.63     2974.20     41.05 o 
 -12   2   9    11292.99    11176.31    121.65 o 
 -10   2   9       51.24       45.90      9.70 o 
  -8   2   9     4330.68     4319.84     52.14 o 
  -6   2   9    24354.08    24997.11    278.64 o 
  -4   2   9     4121.51     3927.19     47.96 o 
  -2   2   9      522.71      533.97     17.71 o 
   0   2   9     5895.89     5899.92     79.36 o 
   2   2   9      590.99      544.89     24.98 o 
   4   2   9      505.84      441.65     31.60 o 
   6   2   9       29.02       46.96     24.95 o 
 -23   3   9     1418.25     1364.88     49.93 o 
 -21   3   9      944.05      926.17     36.82 o 
 -19   3   9      352.47      356.25     22.93 o 
 -17   3   9     1966.26     1970.34     43.50 o 
 -15   3   9     7714.46     7914.45    100.59 o 
 -13   3   9      111.90      113.68     10.82 o 
 -11   3   9     1573.63     1527.19     26.17 o 
  -9   3   9    20385.41    20826.20    217.93 o 
  -7   3   9      297.38      333.97     26.74 o 
  -5   3   9      537.49      495.80     16.80 o 
  -3   3   9     9927.84    10361.43    127.11 o 
  -1   3   9     3481.32     3238.76     46.76 o 
   1   3   9       79.93       70.30     14.98 o 
   3   3   9     1286.20     1394.98     41.61 o 
   5   3   9     1304.13     1310.92     41.96 o 
   7   3   9       15.04       -2.42     24.62 o 
 -22   4   9     1152.56     1157.03     41.53 o 
 -20   4   9      155.38      131.01     21.02 o 
 -18   4   9       50.73       40.33     16.04 o 
 -16   4   9    12157.24    12423.21    151.50 o 
 -14   4   9     1981.18     1973.69     41.44 o 
 -12   4   9       34.96       32.49      9.92 o 
 -10   4   9    21340.94    21327.93    244.73 o 
  -8   4   9    18442.47    19059.15    201.37 o 
  -6   4   9      252.58      273.37     13.89 o 
  -4   4   9    11014.35    11506.81    139.34 o 
  -2   4   9    17543.90    18101.49    212.74 o 
   0   4   9       98.38       69.64     13.73 o 
   2   4   9       13.69       24.10     15.78 o 
   4   4   9     1683.09     1799.39     42.62 o 
   6   4   9       19.23      -42.99     43.26 o 
 -21   5   9      110.11      116.76     22.77 o 
 -19   5   9      260.89      292.72     34.32 o 
 -17   5   9     1681.90     1662.55     38.03 o 
 -15   5   9      766.62      722.30     26.32 o 
 -13   5   9     3467.08     3405.78     53.08 o 
 -11   5   9      672.36      693.14     20.46 o 
  -9   5   9     2033.75     1943.02     31.38 o 
  -7   5   9     2925.13     2873.11     44.27 o 
  -5   5   9     3592.07     3630.64     54.91 o 
  -3   5   9      130.21      108.83     14.90 o 
  -1   5   9      141.90      131.69     16.54 o 
   1   5   9     1973.43     1943.57     66.15 o 
   3   5   9      243.69      287.70     32.18 o 
   5   5   9      469.64      483.67     56.73 o 
 -22   6   9      240.91      209.62     42.26 o 
 -20   6   9     1901.50     2017.68     56.42 o 
 -18   6   9     1911.55     1960.29     48.26 o 
 -16   6   9      472.65      439.36     23.44 o 
 -14   6   9     3744.08     3802.37     59.38 o 
 -12   6   9     5891.68     5927.62     80.45 o 
 -10   6   9      935.99      992.33     25.54 o 
  -8   6   9     1339.25     1368.40     26.78 o 
  -6   6   9     7585.84     7621.05     98.62 o 
  -4   6   9     2253.46     2281.07     42.71 o 
  -2   6   9      121.99      145.76     17.19 o 
   0   6   9     1439.99     1412.92     37.72 o 
   2   6   9     1526.59     1527.52     51.01 o 
   4   6   9       50.46      -19.82     38.04 o 
 -21   7   9      907.09      911.02     66.89 o 
 -19   7   9      816.74      882.13     52.73 o 
 -17   7   9      120.78      118.64     22.76 o 
 -15   7   9      444.61      385.31     30.72 o 
 -13   7   9     1069.34     1048.47     34.55 o 
 -11   7   9        0.22       13.03     13.48 o 
  -9   7   9       27.19       20.65     12.83 o 
  -7   7   9      569.38      524.23     22.35 o 
  -5   7   9      283.73      263.53     20.47 o 
  -3   7   9       27.58       14.69     16.64 o 
  -1   7   9       33.81       26.57     17.88 o 
   1   7   9      298.48      341.36     24.20 o 
   3   7   9      383.37      452.93     79.30 o 
 -18   8   9     1421.73     1430.96     53.89 o 
 -16   8   9      596.63      644.35     33.37 o 
 -14   8   9      467.23      489.77     29.14 o 
 -12   8   9      737.84      747.02     31.52 o 
 -10   8   9      324.77      348.53     24.29 o 
  -8   8   9      239.33      177.35     25.80 o 
  -6   8   9      418.94      382.62     44.60 o 
  -4   8   9        6.35       30.10     19.37 o 
  -2   8   9       53.64       81.80     21.41 o 
   0   8   9      330.84      354.22     26.87 o 
   2   8   9      131.41      133.77     29.55 o 
 -17   9   9      395.34      415.00     43.08 o 
 -15   9   9       11.00        8.99     26.15 o 
 -13   9   9     1291.36     1313.88     48.96 o 
 -11   9   9     1081.72     1101.08     58.05 o 
  -9   9   9       23.73       36.64     18.32 o 
  -7   9   9     1674.82     1641.26     49.94 o 
  -5   9   9     2206.91     2232.68     57.01 o 
  -3   9   9      124.59      124.52     24.12 o 
  -1   9   9      413.24      368.78     29.55 o 
   1   9   9      947.60     1002.80     43.89 o 
 -16  10   9      435.60      383.87     37.37 o 
 -14  10   9       23.77       11.52     28.01 o 
 -12  10   9      306.07      282.56     30.89 o 
 -10  10   9      148.46      142.48     25.10 o 
  -8  10   9      208.88      212.53     27.41 o 
  -6  10   9      268.32      197.39     29.12 o 
  -4  10   9        0.62      -13.60     24.07 o 
  -2  10   9      114.74      153.13     27.57 o 
   0  10   9       53.37       45.59     25.73 o 
 -13  11   9        4.39        6.21     27.54 o 
 -11  11   9      377.37      351.69     32.86 o 
  -9  11   9     1592.41     1849.00     95.32 o 
  -7  11   9      285.77      335.46     33.85 o 
  -5  11   9      296.68      234.34     34.87 o 
  -3  11   9     1638.29     1645.11     98.19 o 
 -24   0  10      745.85      846.39     61.97 o 
 -22   0  10     1744.67     1585.21     68.24 o 
 -20   0  10     8244.33     8091.23    187.57 o 
 -18   0  10     3192.22     3134.63     89.66 o 
 -16   0  10      578.58      565.11     27.58 o 
 -14   0  10     2807.75     2765.09     59.34 o 
 -12   0  10     3302.71     3324.36     95.71 o 
 -10   0  10      215.36      185.50     19.42 o 
  -8   0  10     4215.04     4512.16     85.99 o 
  -6   0  10    16901.61    17426.33    287.14 o 
  -4   0  10      573.08      495.67     30.71 o 
  -2   0  10     1076.96     1150.36     42.30 o 
   0   0  10     8933.34     9190.68    165.29 o 
   2   0  10     2928.14     2837.52    107.27 o 
   4   0  10      512.69      543.01     41.34 o 
   6   0  10     1569.23     1692.03     91.33 o 
 -23   1  10      750.17      692.86     39.36 o 
 -21   1  10      464.56      444.33     29.37 o 
 -19   1  10     1686.48     1646.96     45.37 o 
 -17   1  10     1931.83     1864.80     46.01 o 
 -15   1  10      819.95      743.99     20.95 o 
 -13   1  10    16743.93    16933.95    195.91 o 
 -11   1  10        8.38       23.82      9.99 o 
  -9   1  10     1382.02     1298.13     40.84 o 
  -7   1  10    12510.26    12758.53    165.08 o 
  -5   1  10     1122.78      958.76     21.74 o 
  -3   1  10     2727.59     2546.09     42.80 o 
  -1   1  10      764.70      809.31     27.83 o 
   1   1  10     1428.18     1337.17     33.00 o 
   3   1  10      817.48      841.37     30.07 o 
   5   1  10       31.39       40.25     19.77 o 
 -24   2  10     1532.32     1548.24     63.76 o 
 -22   2  10     2041.94     2069.91     56.93 o 
 -20   2  10      283.94      282.15     25.59 o 
 -18   2  10     2993.60     2839.45     60.25 o 
 -16   2  10     4343.83     4318.32     68.61 o 
 -14   2  10      211.31      163.80     12.97 o 
 -12   2  10      295.99      266.13     14.80 o 
 -10   2  10    12835.75    13153.61    155.00 o 
  -8   2  10     2263.24     2259.22     32.85 o 
  -6   2  10      243.00      248.34     13.49 o 
  -4   2  10     7010.12     7217.94     92.78 o 
  -2   2  10     3505.61     3430.00     53.86 o 
   0   2  10      111.59       90.98     17.23 o 
   2   2  10     1629.28     1772.23     44.70 o 
   4   2  10     1972.27     1943.49     71.92 o 
   6   2  10      140.58       81.37     38.07 o 
 -23   3  10      115.07      130.08     28.03 o 
 -21   3  10        0.15       15.57     21.05 o 
 -19   3  10      312.96      307.18     25.64 o 
 -17   3  10     2902.04     2905.75     54.38 o 
 -15   3  10     6528.02     6246.23     92.07 o 
 -13   3  10     4535.14     4559.56     57.65 o 
 -11   3  10     8936.73     8877.05     99.99 o 
  -9   3  10     8244.63     8297.36     93.51 o 
  -7   3  10     2805.13     2854.89     40.71 o 
  -5   3  10      579.57      566.65     21.14 o 
  -3   3  10     2905.95     2872.29     47.38 o 
  -1   3  10      603.09      593.25     24.00 o 
   1   3  10       11.25       20.24     16.93 o 
   3   3  10       12.55      -22.44     23.17 o 
   5   3  10      103.71       83.82     49.98 o 
 -22   4  10      205.11      203.52     28.30 o 
 -20   4  10      214.89      226.11     24.96 o 
 -18   4  10       35.54       11.29     15.28 o 
 -16   4  10     1410.46     1383.66     32.78 o 
 -14   4  10     1474.68     1428.01     31.74 o 
 -12   4  10     1129.57     1203.09     25.49 o 
 -10   4  10     2978.80     3009.72     46.67 o 
  -8   4  10     3896.22     3836.37     50.67 o 
  -6   4  10      455.01      432.25     20.68 o 
  -4   4  10      240.69      265.66     16.91 o 
  -2   4  10      202.96      212.12     17.56 o 
   0   4  10       85.70       73.60     17.87 o 
   2   4  10        6.75        0.33     26.96 o 
   4   4  10        4.86       -6.12     32.32 o 
 -23   5  10      758.30      872.78     67.80 o 
 -21   5  10      391.94      476.17     33.56 o 
 -19   5  10      268.87      238.87     21.11 o 
 -17   5  10     3609.85     3593.30     59.14 o 
 -15   5  10     5399.72     5391.74     76.69 o 
 -13   5  10     1997.05     1955.28     37.62 o 
 -11   5  10     6735.48     6616.07     79.83 o 
  -9   5  10     5546.02     5825.54     76.99 o 
  -7   5  10      533.15      478.10     18.40 o 
  -5   5  10     2004.40     2041.39     42.03 o 
  -3   5  10     3707.71     3729.38     59.43 o 
  -1   5  10      163.96      163.23     17.86 o 
   1   5  10      275.99      256.40     27.71 o 
   3   5  10      910.73      908.24     83.74 o 
 -22   6  10      588.81      578.14     89.80 o 
 -20   6  10      206.50      191.48     28.01 o 
 -18   6  10       16.54       33.88     22.11 o 
 -16   6  10      845.18      847.09     32.74 o 
 -14   6  10     1410.47     1400.42     38.43 o 
 -12   6  10     2794.72     2823.48     47.05 o 
 -10   6  10      519.92      491.14     30.86 o 
  -8   6  10      146.35      126.63     14.04 o 
  -6   6  10     1143.29     1108.92     34.33 o 
  -4   6  10     1099.40     1006.91     30.06 o 
  -2   6  10     1072.81     1072.90     32.45 o 
   0   6  10       93.13       90.01     31.31 o 
   2   6  10      185.32      177.68     24.66 o 
   4   6  10      498.33      480.27     43.33 o 
 -21   7  10     1129.79     1138.29     58.40 o 
 -19   7  10     2098.84     2218.47     55.26 o 
 -17   7  10       31.61       45.48     21.14 o 
 -15   7  10      639.74      544.95     29.43 o 
 -13   7  10     4857.00     5018.29    115.00 o 
 -11   7  10       37.78       51.62     14.05 o 
  -9   7  10        7.09       12.38     15.29 o 
  -7   7  10     4017.20     4101.17     76.12 o 
  -5   7  10     1219.09     1251.69     60.83 o 
  -3   7  10       19.02        5.52     17.89 o 
  -1   7  10     1735.16     1768.10     45.02 o 
   1   7  10     1320.13     1348.83     69.72 o 
   3   7  10       37.97      -45.94    168.51 o 
 -18   8  10      137.39      153.76     30.48 o 
 -16   8  10       64.21       58.59     21.99 o 
 -14   8  10     1531.38     1497.19     42.84 o 
 -12   8  10      973.53     1081.87     44.64 o 
 -10   8  10      502.53      482.08     28.12 o 
  -8   8  10      553.86      520.41     29.23 o 
  -6   8  10     3248.59     3264.09     70.26 o 
  -4   8  10       90.41       87.92     21.59 o 
  -2   8  10       64.36      101.07     26.47 o 
   0   8  10     1281.06     1397.42     45.95 o 
 -17   9  10      750.90      808.48     59.61 o 
 -15   9  10       47.62       70.11     27.84 o 
 -13   9  10      149.88      116.80     31.52 o 
 -11   9  10      144.60      173.19     25.00 o 
  -9   9  10      453.15      528.31     34.30 o 
  -7   9  10       16.86       -2.91     21.15 o 
  -5   9  10      213.00      206.87     40.59 o 
  -3   9  10      964.62     1039.24     46.51 o 
  -1   9  10      154.29      241.77     27.96 o 
 -14  10  10      219.86      261.37     60.73 o 
 -12  10  10      844.75      800.17     64.89 o 
 -10  10  10     1812.74     1961.11     94.87 o 
  -8  10  10      520.70      502.97     35.11 o 
  -6  10  10      173.34      117.06     26.50 o 
  -4  10  10      943.16      903.58     43.12 o 
 -11  11  10       44.08       17.12     34.91 o 
  -9  11  10        0.60       51.99     33.84 o 
  -7  11  10        9.99       40.08     26.90 o 
 -23   1  11      323.36      300.82     29.37 o 
 -21   1  11     1857.86     1811.07     50.44 o 
 -19   1  11     1188.25     1215.36     48.74 o 
 -17   1  11      628.21      546.13     23.53 o 
 -15   1  11     1989.05     1948.80     34.93 o 
 -13   1  11     1704.87     1661.64     31.61 o 
 -11   1  11      110.48       94.48     12.04 o 
  -9   1  11     5474.27     5421.30     72.15 o 
  -7   1  11    11041.87    11092.17    136.21 o 
  -5   1  11     6198.62     6165.96     92.90 o 
  -3   1  11     3347.93     3354.67     68.38 o 
  -1   1  11     3862.76     3899.96     80.53 o 
   1   1  11      726.66      674.54     57.28 o 
   3   1  11      231.63      250.80     37.15 o 
 -24   2  11        3.58       31.35     26.50 o 
 -22   2  11      430.77      457.84     32.44 o 
 -20   2  11     4916.16     5052.10     92.86 o 
 -18   2  11      265.15      322.80     24.32 o 
 -16   2  11      675.61      627.89     25.98 o 
 -14   2  11    13385.84    13557.18    161.47 o 
 -12   2  11     4431.36     4426.68     61.68 o 
 -10   2  11      467.25      494.62     21.45 o 
  -8   2  11     3441.62     3382.90     56.48 o 
  -6   2  11      929.59      875.26     25.92 o 
  -4   2  11     2393.38     2434.61     67.95 o 
  -2   2  11       13.72        3.87     18.05 o 
   0   2  11     1257.90     1205.40     44.08 o 
   2   2  11       38.04       46.61     24.12 o 
   4   2  11        3.14      -15.57     29.10 o 
 -23   3  11      962.83      947.93     43.25 o 
 -21   3  11        9.72       35.35     21.68 o 
 -19   3  11      618.81      581.00     32.74 o 
 -17   3  11     6988.02     7080.20    104.12 o 
 -15   3  11      487.30      504.54     24.11 o 
 -13   3  11       41.73       32.64     11.87 o 
 -11   3  11     6638.55     6945.53     89.76 o 
  -9   3  11     3353.61     3262.19     54.85 o 
  -7   3  11       32.20       43.65     12.50 o 
  -5   3  11     3265.00     3392.02     61.05 o 
  -3   3  11     3024.38     3059.46     63.28 o 
  -1   3  11       67.15       73.89     18.10 o 
   1   3  11       72.34       90.60     22.19 o 
   3   3  11      663.25      634.18     35.17 o 
 -22   4  11      540.52      577.83     36.50 o 
 -20   4  11      183.02      194.63     24.17 o 
 -18   4  11     7029.44     7125.50    141.70 o 
 -16   4  11     7009.43     6948.77    103.24 o 
 -14   4  11      185.66      196.45     14.88 o 
 -12   4  11     7919.10     7754.31     99.17 o 
 -10   4  11    12472.28    12541.26    151.15 o 
  -8   4  11       72.99       76.88     13.25 o 
  -6   4  11      108.70      106.66     14.97 o 
  -4   4  11     3561.63     3487.51     59.78 o 
  -2   4  11       74.68       60.27     16.14 o 
   0   4  11       94.59      105.23     21.29 o 
   2   4  11     1115.60     1088.14     57.93 o 
 -23   5  11       63.82      125.14     41.02 o 
 -21   5  11      981.04      989.76     62.50 o 
 -19   5  11      499.18      481.90     28.40 o 
 -17   5  11      149.46      150.54     20.17 o 
 -15   5  11     2361.45     2256.26     49.38 o 
 -13   5  11     2983.02     3117.00     50.14 o 
 -11   5  11      488.94      436.84     20.46 o 
  -9   5  11        5.34        6.70     12.84 o 
  -7   5  11     2100.77     2102.04     39.63 o 
  -5   5  11      603.31      557.03     24.68 o 
  -3   5  11     1297.16     1213.79     34.05 o 
  -1   5  11       90.78      115.54     22.36 o 
   1   5  11       18.68        2.52     30.84 o 
   3   5  11      194.94      176.31     35.00 o 
 -22   6  11      943.62     1023.47     56.44 o 
 -20   6  11     1321.48     1318.90     49.56 o 
 -18   6  11      302.64      267.40     42.12 o 
 -16   6  11      808.74      722.05     51.08 o 
 -14   6  11     4164.96     4251.02    108.70 o 
 -12   6  11     1711.03     1682.44     35.47 o 
 -10   6  11      647.88      644.99     21.75 o 
  -8   6  11     2624.03     2568.87     62.96 o 
  -6   6  11     2375.71     2391.23     45.61 o 
  -4   6  11      266.09      225.52     23.79 o 
  -2   6  11      811.26      760.11     39.41 o 
   0   6  11     1456.57     1435.83     82.96 o 
   2   6  11      425.65      451.15     32.06 o 
 -21   7  11      277.79      347.16     38.49 o 
 -19   7  11       29.09       16.87     32.93 o 
 -17   7  11       15.21       41.98     23.97 o 
 -15   7  11      270.31      238.58     22.28 o 
 -13   7  11      130.62      109.92     18.80 o 
 -11   7  11        8.32       13.60     15.52 o 
  -9   7  11      447.90      366.78     22.47 o 
  -7   7  11     1037.42      994.85     33.15 o 
  -5   7  11      549.84      472.23     27.59 o 
  -3   7  11      279.22      310.21     24.21 o 
  -1   7  11      535.46      586.94     31.59 o 
   1   7  11      129.03      137.35     26.38 o 
 -18   8  11      164.89      214.86     30.48 o 
 -16   8  11        0.16       -5.06     20.11 o 
 -14   8  11      420.93      403.53     26.37 o 
 -12   8  11      412.44      435.38     26.64 o 
 -10   8  11      272.88      301.44     30.94 o 
  -8   8  11     1006.17     1015.79     35.56 o 
  -6   8  11     1289.05     1393.81     44.43 o 
  -4   8  11      654.49      634.15     34.98 o 
  -2   8  11     1042.85     1084.51     40.85 o 
 -17   9  11       77.19       80.12     30.50 o 
 -15   9  11      738.15      655.43     40.69 o 
 -13   9  11     1675.36     1751.27     55.34 o 
 -11   9  11      302.77      295.27     27.59 o 
  -9   9  11      492.03      527.23     35.18 o 
  -7   9  11     1272.63     1321.91     46.24 o 
  -5   9  11      199.55      255.49     28.08 o 
  -3   9  11      120.59      102.90     26.22 o 
 -14  10  11      127.64      134.19     29.48 o 
 -12  10  11       10.06       26.43     27.71 o 
 -10  10  11      348.95      467.83     62.34 o 
  -8  10  11        2.38        3.13     25.30 o 
  -6  10  11       58.79       62.18     26.44 o 
 -24   0  12      146.85      188.30     39.76 o 
 -22   0  12     1154.85     1004.11     59.06 o 
 -20   0  12     1008.23      952.87     50.59 o 
 -18   0  12       26.81       25.38     23.78 o 
 -16   0  12     5841.58     5473.06    104.89 o 
 -14   0  12    19459.48    19756.34    324.46 o 
 -12   0  12      758.99      666.68     30.42 o 
 -10   0  12     3161.83     3142.89     73.58 o 
  -8   0  12    18470.94    19223.35    319.67 o 
  -6   0  12     4963.10     4614.82    120.10 o 
  -4   0  12      840.12      901.84     61.79 o 
  -2   0  12     5856.83     6179.12    236.39 o 
   0   0  12     1053.28      880.98     84.88 o 
   2   0  12       94.18       87.93     38.85 o 
 -23   1  12      195.69      190.62     27.64 o 
 -21   1  12     3126.81     3164.51     68.70 o 
 -19   1  12      110.69       87.80     19.43 o 
 -17   1  12      394.14      406.32     22.09 o 
 -15   1  12     3560.14     3552.59     53.38 o 
 -13   1  12     1110.09     1096.40     27.10 o 
 -11   1  12     2146.01     1983.71     36.52 o 
  -9   1  12      311.60      313.31     20.44 o 
  -7   1  12     2335.48     2173.47     41.31 o 
  -5   1  12     1010.03      950.22     34.84 o 
  -3   1  12      139.72       63.42     20.25 o 
  -1   1  12     1061.11     1068.30     41.01 o 
   1   1  12       60.28       25.63     37.43 o 
   3   1  12       11.07      -37.20     42.76 o 
 -24   2  12      457.06      467.40     34.70 o 
 -22   2  12        0.89       28.70     22.89 o 
 -20   2  12      286.58      283.58     24.98 o 
 -18   2  12     4163.85     4137.36     69.38 o 
 -16   2  12     1764.67     1764.65     39.48 o 
 -14   2  12     1598.82     1579.50     32.29 o 
 -12   2  12     7827.99     7931.12    100.92 o 
 -10   2  12     3807.17     3914.15     57.67 o 
  -8   2  12      255.60      295.09     17.51 o 
  -6   2  12     3992.16     4072.94     69.83 o 
  -4   2  12     4798.90     4919.17     92.46 o 
  -2   2  12      325.25      290.06     25.25 o 
   0   2  12      113.77      122.01     29.17 o 
   2   2  12      465.64      462.33     61.41 o 
 -23   3  12     1630.84     1641.14     67.40 o 
 -21   3  12     1306.07     1271.58     43.75 o 
 -19   3  12     3609.41     3556.90     64.02 o 
 -17   3  12     2912.53     2908.91     55.02 o 
 -15   3  12      383.84      372.76     18.89 o 
 -13   3  12      640.24      646.61     22.86 o 
 -11   3  12     2876.70     2863.33     46.81 o 
  -9   3  12      384.80      325.77     19.43 o 
  -7   3  12       28.96       32.25     16.21 o 
  -5   3  12      314.95      283.81     21.71 o 
  -3   3  12      434.74      402.07     32.94 o 
  -1   3  12      109.33       86.38     38.75 o 
   1   3  12      588.34      658.67     83.49 o 
 -22   4  12      313.21      348.83     30.53 o 
 -20   4  12      312.04      258.25     26.35 o 
 -18   4  12      543.36      493.94     27.15 o 
 -16   4  12      989.51     1010.08     32.81 o 
 -14   4  12      287.85      280.98     18.54 o 
 -12   4  12      218.00      252.93     17.23 o 
 -10   4  12        3.87        5.68     12.80 o 
  -8   4  12        7.51       24.97     16.13 o 
  -6   4  12       14.91       27.76     17.71 o 
  -4   4  12       36.12       38.29     18.81 o 
  -2   4  12       14.56       -9.65     22.93 o 
   0   4  12      169.37      175.56     37.90 o 
 -21   5  12      435.24      411.72     38.23 o 
 -19   5  12     1673.71     1585.16     51.68 o 
 -17   5  12     3665.44     3682.19     67.31 o 
 -15   5  12      351.77      345.62     22.62 o 
 -13   5  12      536.55      539.37     23.55 o 
 -11   5  12     5184.47     5133.10     80.15 o 
  -9   5  12     1110.39     1123.33     45.54 o 
  -7   5  12      250.50      203.30     21.27 o 
  -5   5  12     2179.58     2268.47     84.59 o 
  -3   5  12      983.22      918.94     46.39 o 
  -1   5  12       90.53       79.93     27.78 o 
   1   5  12      783.78      813.31     45.36 o 
 -22   6  12      172.60      165.05     33.85 o 
 -20   6  12      296.26      311.98     31.81 o 
 -18   6  12      417.01      431.00     33.11 o 
 -16   6  12       12.32       21.15     20.95 o 
 -14   6  12      129.83      151.59     22.95 o 
 -12   6  12     1103.07     1000.02     32.80 o 
 -10   6  12     1706.77     1711.72     48.02 o 
  -8   6  12       12.78       -2.34     20.19 o 
  -6   6  12      629.72      597.71     34.48 o 
  -4   6  12      874.28      820.49     40.01 o 
  -2   6  12        2.78      -26.29     26.29 o 
   0   6  12       10.64      -11.44     58.02 o 
 -19   7  12       89.07       75.31     27.60 o 
 -17   7  12       31.32       44.63     34.30 o 
 -15   7  12     2429.42     2409.26     73.06 o 
 -13   7  12     1087.64     1139.93     42.18 o 
 -11   7  12       45.47       45.84     20.73 o 
  -9   7  12     2860.63     2755.40     63.90 o 
  -7   7  12     2926.84     3003.78     69.09 o 
  -5   7  12      116.23      129.78     26.16 o 
  -3   7  12      529.47      477.48     44.47 o 
  -1   7  12     1214.16     1162.22     53.40 o 
 -18   8  12       35.64       25.42     26.90 o 
 -16   8  12      365.62      368.23     52.56 o 
 -14   8  12     2468.31     2491.80     65.58 o 
 -12   8  12      135.53      111.68     29.51 o 
 -10   8  12       59.73       67.73     23.03 o 
  -8   8  12     2085.61     2164.85     58.76 o 
  -6   8  12      468.53      493.86     33.79 o 
  -4   8  12       14.96       49.18     28.46 o 
 -15   9  12       11.83       -0.26     29.61 o 
 -13   9  12      339.28      354.41     66.35 o 
 -11   9  12      956.95     1110.17     75.21 o 
  -9   9  12      101.71      181.38     33.10 o 
  -7   9  12      102.35      110.86     30.21 o 
  -5   9  12      765.18      828.98     44.31 o 
 -23   1  13      477.81      496.37     34.57 o 
 -21   1  13     1076.78     1079.59     42.08 o 
 -19   1  13      687.28      658.65     53.89 o 
 -17   1  13     2957.23     2786.13     52.50 o 
 -15   1  13     8553.82     8861.60    112.54 o 
 -13   1  13     6470.48     6431.60     85.61 o 
 -11   1  13     3715.41     3675.16     56.05 o 
  -9   1  13     4371.83     4470.08     67.17 o 
  -7   1  13      968.83      942.00     32.91 o 
  -5   1  13      154.31       99.13     21.56 o 
  -3   1  13      706.09      705.12     36.95 o 
  -1   1  13      532.55      470.33     36.12 o 
   1   1  13       14.95       19.10     27.49 o 
 -24   2  13      213.23      201.43     30.62 o 
 -22   2  13     1963.77     1967.92     56.10 o 
 -20   2  13      761.98      759.46     53.43 o 
 -18   2  13      395.36      404.64     25.24 o 
 -16   2  13      563.41      540.43     27.21 o 
 -14   2  13      291.01      243.48     18.28 o 
 -12   2  13     1071.96     1019.17     27.84 o 
 -10   2  13       14.92       27.28     13.73 o 
  -8   2  13     3111.24     3077.54     58.73 o 
  -6   2  13      106.28       93.35     23.85 o 
  -4   2  13      132.88       99.61     22.47 o 
  -2   2  13     1220.40     1248.06     47.58 o 
   0   2  13      475.77      483.78     43.09 o 
 -23   3  13       91.36      160.58     28.47 o 
 -21   3  13        8.11       -2.89     21.29 o 
 -19   3  13     2821.21     2773.43     55.88 o 
 -17   3  13      937.00      930.03     38.23 o 
 -15   3  13      142.73      130.04     14.97 o 
 -13   3  13     3739.47     3752.69     57.24 o 
 -11   3  13     3961.19     3989.43     60.95 o 
  -9   3  13      271.13      244.00     20.46 o 
  -7   3  13      140.82      153.93     19.96 o 
  -5   3  13     2214.16     2223.20     64.73 o 
  -3   3  13       11.27       13.94     20.64 o 
  -1   3  13       12.00       35.26     25.41 o 
 -22   4  13      173.58      189.42     26.83 o 
 -20   4  13     1161.59     1031.80     46.92 o 
 -18   4  13     2923.08     2884.98     57.24 o 
 -16   4  13        5.00       11.62     16.47 o 
 -14   4  13      148.85      140.10     15.98 o 
 -12   4  13     2713.15     2630.72     45.83 o 
 -10   4  13      765.44      726.39     43.50 o 
  -8   4  13       58.00       43.63     18.76 o 
  -6   4  13     2692.74     2732.79     57.99 o 
  -4   4  13     2562.22     2550.34     64.30 o 
  -2   4  13       86.24       76.93     26.14 o 
 -21   5  13      494.49      575.46     47.89 o 
 -19   5  13      474.98      461.64     29.67 o 
 -17   5  13      131.26      117.15     20.45 o 
 -15   5  13      350.57      374.92     23.73 o 
 -13   5  13      546.41      479.80     29.17 o 
 -11   5  13      772.77      718.06     42.89 o 
  -9   5  13      402.67      405.86     25.31 o 
  -7   5  13       57.65       50.79     20.57 o 
  -5   5  13      286.57      269.89     26.34 o 
  -3   5  13      194.97      270.44     31.99 o 
  -1   5  13      379.53      368.30     34.78 o 
 -20   6  13      344.00      363.17     33.58 o 
 -18   6  13      360.09      347.84     31.66 o 
 -16   6  13     2779.23     2895.48     76.90 o 
 -14   6  13     1564.69     1650.60     52.52 o 
 -12   6  13       92.91      129.15     19.52 o 
 -10   6  13     1753.53     1759.88     50.72 o 
  -8   6  13     2770.36     2640.28     64.76 o 
  -6   6  13      491.17      430.08     31.67 o 
  -4   6  13      305.68      258.88     28.82 o 
  -2   6  13      790.19      817.58     47.37 o 
 -19   7  13      127.47       82.51     28.58 o 
 -17   7  13      561.60      557.21     65.80 o 
 -15   7  13      685.70      635.31     37.78 o 
 -13   7  13      554.88      483.53     32.57 o 
 -11   7  13      214.68      184.89     25.48 o 
  -9   7  13      194.07      138.84     25.92 o 
  -7   7  13      108.31       78.46     29.64 o 
  -5   7  13        5.50      -23.12     23.12 o 
 -18   8  13      371.79      436.42     43.41 o 
 -16   8  13      755.14      804.18     42.61 o 
 -14   8  13     1557.06     1817.27     55.55 o 
 -12   8  13      632.46      687.04     38.78 o 
 -10   8  13      579.62      632.23     38.33 o 
  -8   8  13      522.71      511.14     35.39 o 
  -6   8  13      206.72      216.80     33.40 o 
 -13   9  13      270.01      292.05     55.47 o 
 -11   9  13       51.52        9.98     42.54 o 
  -9   9  13      374.41      471.92     91.18 o 
 -24   0  14     1880.47     1962.78     82.78 o 
 -22   0  14     5711.49     6015.09    157.05 o 
 -20   0  14      530.76      516.88     44.92 o 
 -18   0  14     2119.00     2198.16     77.54 o 
 -16   0  14    10655.25    10773.58    190.52 o 
 -14   0  14     2324.58     2317.39     64.75 o 
 -12   0  14       88.21       80.99     21.83 o 
 -10   0  14     6333.28     6402.79    127.53 o 
  -8   0  14     1287.97     1146.75     57.51 o 
  -6   0  14      788.87      695.82     89.26 o 
  -4   0  14       32.76        9.00     41.37 o 
  -2   0  14      982.46      997.04    111.21 o 
 -23   1  14      315.40      293.43     30.52 o 
 -21   1  14      158.92      191.34     29.29 o 
 -19   1  14      561.09      551.51     31.86 o 
 -17   1  14       68.15       54.97     14.64 o 
 -15   1  14      881.33      921.29     35.07 o 
 -13   1  14      297.62      303.85     18.29 o 
 -11   1  14       13.08       29.28     15.25 o 
  -9   1  14     1643.31     1567.24     41.62 o 
  -7   1  14      250.58      216.18     34.67 o 
  -5   1  14       11.93       21.98     25.87 o 
  -3   1  14      542.82      509.87     46.81 o 
  -1   1  14      139.93      114.33     31.97 o 
 -24   2  14      674.26      747.91     51.28 o 
 -22   2  14      507.85      562.90     35.44 o 
 -20   2  14     2772.70     2779.52     64.09 o 
 -18   2  14     2670.71     2569.56     52.62 o 
 -16   2  14      119.66      130.88     16.18 o 
 -14   2  14     1896.72     1912.71     38.70 o 
 -12   2  14     4492.09     4445.88     71.89 o 
 -10   2  14      361.90      332.75     23.82 o 
  -8   2  14       58.08       42.97     19.17 o 
  -6   2  14     1110.34     1032.68     45.34 o 
  -4   2  14       84.12       53.06     23.90 o 
  -2   2  14        1.31       -9.82     29.97 o 
 -23   3  14        6.30       17.66     23.92 o 
 -21   3  14      284.30      262.14     27.74 o 
 -19   3  14      606.78      625.69     30.08 o 
 -17   3  14       23.65       27.35     17.77 o 
 -15   3  14       93.33       82.87     15.76 o 
 -13   3  14      904.88      830.73     27.14 o 
 -11   3  14      694.07      658.59     35.21 o 
  -9   3  14      650.41      616.70     30.63 o 
  -7   3  14     2075.77     2058.45     55.50 o 
  -5   3  14     1833.97     1849.57     55.39 o 
  -3   3  14      591.22      561.00     44.73 o 
 -22   4  14       19.67       53.17     24.20 o 
 -20   4  14       97.12       91.76     21.11 o 
 -18   4  14       94.10      103.68     20.32 o 
 -16   4  14        2.26       18.33     17.15 o 
 -14   4  14        0.20        2.80     14.59 o 
 -12   4  14      414.57      402.95     28.09 o 
 -10   4  14      314.05      301.67     26.86 o 
  -8   4  14      491.62      489.44     30.03 o 
  -6   4  14      459.10      441.69     33.50 o 
  -4   4  14      208.62      195.58     35.38 o 
 -21   5  14      342.59      341.62     30.52 o 
 -19   5  14     1443.98     1467.86     43.48 o 
 -17   5  14      714.38      651.89     32.03 o 
 -15   5  14      621.81      593.90     30.05 o 
 -13   5  14     1918.96     1952.17     42.11 o 
 -11   5  14     1259.32     1263.66     40.27 o 
  -9   5  14      480.50      493.06     29.66 o 
  -7   5  14     1616.32     1634.73     47.40 o 
  -5   5  14     1274.52     1380.71     51.88 o 
 -20   6  14      264.35      240.43     32.41 o 
 -18   6  14      948.43     1037.41     45.84 o 
 -16   6  14        5.61       19.32     25.95 o 
 -14   6  14      230.87      211.69     26.37 o 
 -12   6  14      607.12      585.59     36.66 o 
 -10   6  14      151.11      210.82     43.31 o 
  -8   6  14      442.81      466.75     33.27 o 
  -6   6  14       11.25       19.32     26.19 o 
 -19   7  14      101.96       86.47     28.81 o 
 -17   7  14     1489.08     1547.13     88.30 o 
 -15   7  14     2785.73     2893.70     70.25 o 
 -13   7  14      212.30      204.30     27.38 o 
 -11   7  14      381.49      357.23     31.53 o 
  -9   7  14     1461.13     1589.79     53.67 o 
  -7   7  14       83.17       56.05     26.85 o 
 -16   8  14     1057.04     1192.62     58.65 o 
 -14   8  14      261.17      245.76     39.47 o 
 -12   8  14        6.88       20.94     24.48 o 
 -10   8  14      300.64      271.93     31.44 o 
 -23   1  15     3098.13     3186.48     80.76 o 
 -21   1  15     2176.50     2162.06     68.32 o 
 -19   1  15      869.89      845.78     37.22 o 
 -17   1  15     2379.02     2501.55     51.02 o 
 -15   1  15     1289.55     1357.33     35.43 o 
 -13   1  15        5.42       22.46     16.87 o 
 -11   1  15      608.55      594.03     29.39 o 
  -9   1  15     1417.29     1415.52     45.23 o 
  -7   1  15      141.50      116.82     28.38 o 
  -5   1  15      148.32      179.63     27.11 o 
 -22   2  15       34.07       24.62     24.67 o 
 -20   2  15        5.25       -1.88     20.69 o 
 -18   2  15      467.20      416.02     24.95 o 
 -16   2  15     2067.16     2084.87     41.77 o 
 -14   2  15      398.23      348.54     35.94 o 
 -12   2  15      862.14      848.31     33.37 o 
 -10   2  15     1917.28     1898.33     60.52 o 
  -8   2  15      696.38      595.83     34.48 o 
  -6   2  15      155.29      151.86     26.74 o 
  -4   2  15      574.03      566.17     39.76 o 
 -23   3  15       12.23       20.09     34.41 o 
 -21   3  15      874.83      760.70     37.67 o 
 -19   3  15     1944.36     2084.27     49.37 o 
 -17   3  15        4.30       30.40     18.63 o 
 -15   3  15       86.58       73.84     16.97 o 
 -13   3  15     2223.41     2268.42     50.85 o 
 -11   3  15      111.74      107.28     20.62 o 
  -9   3  15       16.63        9.53     20.42 o 
  -7   3  15     1548.86     1508.83     51.06 o 
  -5   3  15      516.39      474.60     45.41 o 
 -22   4  15        0.14      -23.65     23.65 o 
 -20   4  15     1895.23     1933.36     58.33 o 
 -18   4  15      970.14      943.41     39.62 o 
 -16   4  15      264.17      208.82     22.64 o 
 -14   4  15     3287.32     3389.25     63.06 o 
 -12   4  15     3525.82     3638.20     70.35 o 
 -10   4  15      202.50      190.73     24.12 o 
  -8   4  15      920.67      967.97     46.50 o 
  -6   4  15     1566.79     1543.68     54.66 o 
 -21   5  15      151.44      161.63     29.54 o 
 -19   5  15       74.11      116.02     22.88 o 
 -17   5  15      539.65      568.09     31.65 o 
 -15   5  15       62.95       85.57     18.16 o 
 -13   5  15      136.82      109.32     22.17 o 
 -11   5  15      292.41      314.42     27.40 o 
  -9   5  15      614.77      604.16     39.15 o 
  -7   5  15        5.59        2.78     25.68 o 
 -18   6  15      950.70      957.41     45.00 o 
 -16   6  15     1645.31     1694.00     54.21 o 
 -14   6  15      523.18      563.82     37.87 o 
 -12   6  15      415.43      400.15     43.49 o 
 -10   6  15     1037.53     1076.21     68.49 o 
  -8   6  15      304.27      399.59     33.16 o 
 -15   7  15        8.64       39.01     44.34 o 
 -13   7  15       21.16      -16.20     24.96 o 
 -11   7  15       68.19       69.97     26.35 o 
 -22   0  16      974.69      961.33     59.50 o 
 -20   0  16       10.31      -29.07     29.07 o 
 -18   0  16     1068.08     1091.12     57.72 o 
 -16   0  16     1033.65     1003.68     44.37 o 
 -14   0  16       66.74       38.05     34.72 o 
 -12   0  16       70.70      125.91     40.34 o 
 -10   0  16     2125.36     2247.64     84.54 o 
  -8   0  16      383.53      314.67     45.83 o 
  -6   0  16      306.46      291.21     45.35 o 
 -21   1  16       67.97       41.36     23.80 o 
 -19   1  16      107.78       72.01     20.50 o 
 -17   1  16     1580.47     1667.41     38.62 o 
 -15   1  16       89.43       63.88     17.52 o 
 -13   1  16       28.05        2.56     19.35 o 
 -11   1  16      852.88      906.81     41.32 o 
  -9   1  16       82.39      106.90     26.53 o 
  -7   1  16       90.08       84.11     26.92 o 
 -22   2  16      550.81      562.51     35.76 o 
 -20   2  16     1434.93     1449.01     49.04 o 
 -18   2  16       86.30       91.31     20.91 o 
 -16   2  16       75.58       75.69     17.79 o 
 -14   2  16     1529.69     1496.06     39.33 o 
 -12   2  16      276.30      290.53     25.44 o 
 -10   2  16       10.23       18.23     24.33 o 
  -8   2  16      839.55      905.41     44.03 o 
 -21   3  16      496.30      509.59     35.71 o 
 -19   3  16      980.61     1037.18     38.36 o 
 -17   3  16     1393.98     1405.06     45.16 o 
 -15   3  16     1654.73     1587.59     57.84 o 
 -13   3  16     1628.40     1529.56     45.06 o 
 -11   3  16      673.07      664.97     65.65 o 
  -9   3  16      214.27      192.88     28.33 o 
  -7   3  16      116.56       97.96     45.45 o 
 -20   4  16      273.62      299.35     27.00 o 
 -18   4  16      582.70      578.62     33.05 o 
 -16   4  16      435.09      446.57     25.35 o 
 -14   4  16      428.08      451.43     29.73 o 
 -12   4  16      366.64      365.38     28.31 o 
 -10   4  16       60.60       73.82     24.83 o 
  -8   4  16       57.61       74.26     45.77 o 
 -19   5  16      932.42      968.68     45.25 o 
 -17   5  16      570.68      557.27     37.19 o 
 -15   5  16     1236.72     1343.59     48.79 o 
 -13   5  16     1165.67     1193.21     55.41 o 
 -11   5  16      288.27      270.42     28.77 o 
 -16   6  16      570.69      617.40     53.33 o 
 -14   6  16        5.92      -11.65     25.62 o 
 -21   1  17       46.08       30.16     24.89 o 
 -19   1  17      390.38      384.34     26.59 o 
 -17   1  17      607.71      629.93     29.74 o 
 -15   1  17      326.39      347.93     24.95 o 
 -13   1  17      577.81      591.64     41.98 o 
 -11   1  17     1103.18     1145.94     47.42 o 
 -20   2  17      250.23      203.48     25.58 o 
 -18   2  17     1334.43     1446.79     43.75 o 
 -16   2  17      532.43      516.80     29.94 o 
 -14   2  17       11.63        3.55     20.80 o 
 -12   2  17      421.14      444.94     33.12 o 
 -10   2  17       91.51       99.08     34.50 o 
 -19   3  17      215.44      207.26     25.55 o 
 -17   3  17       40.49       32.86     20.65 o 
 -15   3  17      998.12     1019.01     40.87 o 
 -13   3  17      796.83      749.88     37.79 o 
 -11   3  17       11.90      -19.35     43.38 o 
 -16   4  17      922.94     1040.83     45.10 o 
 -14   4  17     1268.29     1392.57     56.19 o 
                                                 
